# Supplementary material for: catena-Poly[[chloridocopper(II)]bis­(μ-3,3′,5,5′-tetra­methyl-4,4′-methylene­dipyrazole)[chloridocopper(II)]-di-μ-chlorido]
Source: Acta Crystallogr Sect E Struct Rep Online. 2008 Mar 14;64(Pt 4):m561. doi: 10.1107/S1600536808006909 (PMC2960916; doi:10.1107/S1600536808006909)
Supplement: Supplementary file 1 [file e-64-0m561-sup1.cif]

##############################################################################
###                                                                        ###
###        Electronic paper (Acta Crystallographica Section E)             ###
###                                                                        ###
##############################################################################
#                                                                            #
# This CIF contains the data in a paper accepted for publication in Acta     #
# Crystallographica Section E. It conforms to the requirements of Notes      #
# for Authors for Section E, and has been peer reviewed under the auspices   #
# of the IUCr Commission on Journals.                                        #
#                                                                            #
# Full details of the Crystallographic Information File format               #
# are given in the paper "The Crystallographic Information File (CIF):       #
# a New Standard Archive File for Crystallography" by S. R. Hall, F. H.      #
# Allen and I. D. Brown [Acta Cryst. (1991), A47, 655-685].                  #
#                                                                            #
# The current version of the core CIF dictionary is obtainable from          #
# ftp://ftp.iucr.org/pub/cif_core.dic. The current version number is 2.4.    #
#                                                                            #
# Software is freely available for graphical display of the structure(s) in  #
# this CIF.  For information consult the CIF home page http://www.iucr.org/  #
# cif/home.html                                                              #
#                                                                            #
# This file may be used for bona fide research purposes within the           #
# scientific community so long as proper attribution is given to the journal # 
# article from which it was obtained.                                        #
#                                                                            #
##############################################################################
                                             
data_I
_audit_creation_method     SHELXL-97
_chemical_name_systematic
;
catena-Poly[[chloridocopper(II)]bis(\m-3,3',5,5'-tetramethyl-4,4'-
methylenedipyrazole)[chloridocopper(II)]-di-\m-chlorido]
;
_chemical_name_common     ?
_chemical_formula_moiety     'C22 H32 Cl4 Cu2 N8'
_chemical_formula_sum     'C22 H32 Cl4 Cu2 N8'
_chemical_formula_iupac     '[Cu2 Cl4 (C11 H16 N4)]'
_chemical_formula_weight     677.44
_chemical_melting_point     ?
_symmetry_cell_setting     triclinic
_symmetry_space_group_name_H-M     'P -1 '
_symmetry_space_group_name_Hall     '-P 1'
loop_
    _symmetry_equiv_pos_as_xyz
    'x, y, z'
    '-x, -y, -z'
_cell_length_a     8.759(3)
_cell_length_b     8.879(3)
_cell_length_c     9.735(3)
_cell_angle_alpha     79.269(6)
_cell_angle_beta     63.584(5)
_cell_angle_gamma     86.922(5)
_cell_volume     665.8(4)
_cell_formula_units_Z     1
_cell_measurement_reflns_used     2334
_cell_measurement_theta_min     2.34
_cell_measurement_theta_max     25.19
_cell_measurement_temperature     298(2)
_exptl_crystal_description     block
_exptl_crystal_colour     blue
_exptl_crystal_size_max     0.26
_exptl_crystal_size_mid     0.23
_exptl_crystal_size_min     0.19
_exptl_crystal_density_diffrn     1.689
_exptl_crystal_density_meas     ?
_exptl_crystal_density_method     'not measured'
_exptl_crystal_F_000     346
_exptl_absorpt_coefficient_mu     2.028
_exptl_absorpt_correction_type     multi-scan
_exptl_absorpt_process_details     '(SADABS; Sheldrick, 2004)'
_exptl_absorpt_correction_T_min     0.6207
_exptl_absorpt_correction_T_max     0.6993
_exptl_special_details
;
;
_diffrn_ambient_temperature     298(2)
_diffrn_radiation_type     MoK\a
_diffrn_radiation_wavelength     0.71073
_diffrn_radiation_source     'fine-focus sealed tube'
_diffrn_radiation_monochromator     graphite
_diffrn_measurement_device_type     'Bruker APEXII area-detector'
_diffrn_measurement_method     '\f and \w'
_diffrn_detector_area_resol_mean     ?
_diffrn_reflns_number     3354
_diffrn_reflns_av_R_equivalents     0.0328
_diffrn_reflns_av_sigmaI/netI     0.0862
_diffrn_reflns_theta_min     2.34
_diffrn_reflns_theta_max     25.19
_diffrn_reflns_theta_full     25.19
_diffrn_measured_fraction_theta_max     0.970
_diffrn_measured_fraction_theta_full     0.970
_diffrn_reflns_limit_h_min     -10
_diffrn_reflns_limit_h_max     9
_diffrn_reflns_limit_k_min     -7
_diffrn_reflns_limit_k_max     10
_diffrn_reflns_limit_l_min     -11
_diffrn_reflns_limit_l_max     11
_diffrn_standards_number     0
_diffrn_standards_interval_count     0
_diffrn_standards_interval_time     0
_diffrn_standards_decay_%     ?
_refine_special_details
;
 Refinement of F^2^ against ALL reflections.  The weighted R-factor wR and
 goodness of fit S are based on F^2^, conventional R-factors R are based
 on F, with F set to zero for negative F^2^. The threshold expression of
 F^2^ > 2sigma(F^2^) is used only for calculating R-factors(gt) etc. and is
 not relevant to the choice of reflections for refinement.  R-factors based
 on F^2^ are statistically about twice as large as those based on F, and R-
 factors based on ALL data will be even larger.
;
_reflns_number_total     2331
_reflns_number_gt     1541
_reflns_threshold_expression     I>2\s(I)
_refine_ls_structure_factor_coef     Fsqd
_refine_ls_matrix_type     full
_refine_ls_R_factor_all     0.0881
_refine_ls_R_factor_gt     0.0642
_refine_ls_wR_factor_gt     0.1694
_refine_ls_wR_factor_ref     0.1777
_refine_ls_goodness_of_fit_ref     0.988
_refine_ls_restrained_S_all     0.988
_refine_ls_number_reflns     2331
_refine_ls_number_parameters     167
_refine_ls_number_restraints     0
_refine_ls_hydrogen_treatment     constr
_refine_ls_weighting_scheme     calc
_refine_ls_weighting_details
                 'calc w=1/[\s^2^(Fo^2^)+(0.1072P)^2^] where P=(Fo^2^+2Fc^2^)/3'
_atom_sites_solution_hydrogens     geom
_atom_sites_solution_primary     direct
_atom_sites_solution_secondary     difmap
_refine_ls_shift/su_max     0.001
_refine_ls_shift/su_mean     0.000
_refine_diff_density_max     0.788
_refine_diff_density_min     -1.140
_refine_ls_extinction_method     none
_refine_ls_extinction_coef     ?
loop_
    _atom_type_symbol
    _atom_type_description
    _atom_type_scat_dispersion_real
    _atom_type_scat_dispersion_imag
    _atom_type_scat_source
    'C' 'C' 0.0033 0.0016
                         'International Tables Vol C Tables 4.2.6.8 and 6.1.1.4'
    'H' 'H' 0.0000 0.0000
                         'International Tables Vol C Tables 4.2.6.8 and 6.1.1.4'
    'N' 'N' 0.0061 0.0033
                         'International Tables Vol C Tables 4.2.6.8 and 6.1.1.4'
    'Cu' 'Cu' 0.3201 1.2651
                         'International Tables Vol C Tables 4.2.6.8 and 6.1.1.4'
    'Cl' 'Cl' 0.1484 0.1585
                         'International Tables Vol C Tables 4.2.6.8 and 6.1.1.4'
_computing_data_collection     'APEX2 (Bruker, 2004)'
_computing_cell_refinement     'SAINT (Bruker, 2004)'
_computing_data_reduction     'SAINT (Bruker, 2004)'
_computing_structure_solution     'SHELXS97 (Sheldrick, 2008)'
_computing_structure_refinement     'SHELXL97 (Sheldrick, 2008)'
_computing_molecular_graphics     'PLATON (Spek, 2003)'
_computing_publication_material     'SHELXL97 (Sheldrick, 2008)'
loop_
    _atom_site_type_symbol
    _atom_site_label
    _atom_site_fract_x
    _atom_site_fract_y
    _atom_site_fract_z
    _atom_site_U_iso_or_equiv
    _atom_site_adp_type
    _atom_site_calc_flag
    _atom_site_refinement_flags
    _atom_site_occupancy
    _atom_site_disorder_assembly
    _atom_site_disorder_group
    Cu Cu1 0.36691(10) 0.08450(10) 0.90150(9) 0.0298(3) Uani d . 1 . .
    Cl Cl1 0.1132(2) 0.0034(2) 1.1136(2) 0.0345(5) Uani d . 1 . .
    Cl Cl2 0.4814(2) -0.1536(2) 0.9274(2) 0.0355(5) Uani d . 1 . .
    N N1 0.7388(7) 0.7150(7) 0.1354(6) 0.0310(14) Uani d . 1 . .
    N N2 0.8962(6) 0.7124(6) 0.1260(6) 0.0301(14) Uani d . 1 . .
    H H2 0.9629 0.7922 0.0931 0.036 Uiso calc R 1 . .
    N N3 0.5561(7) 0.1394(7) 0.6871(6) 0.0332(14) Uani d . 1 . .
    N N4 0.7207(7) 0.1464(7) 0.6647(6) 0.0364(15) Uani d . 1 . .
    H H4 0.7525 0.1184 0.7371 0.044 Uiso calc R 1 . .
    C C1 0.4005(9) 0.1972(9) 0.5280(8) 0.0386(18) Uani d . 1 . .
    H H1A 0.3168 0.1271 0.6123 0.058 Uiso calc R 1 . .
    H H1B 0.4246 0.1673 0.4308 0.058 Uiso calc R 1 . .
    H H1C 0.3574 0.2989 0.5284 0.058 Uiso calc R 1 . .
    C C2 0.5597(8) 0.1946(7) 0.5478(8) 0.0282(15) Uani d . 1 . .
    C C3 0.7295(8) 0.2400(7) 0.4356(7) 0.0284(15) Uani d . 1 . .
    C C4 0.8263(9) 0.2018(8) 0.5166(8) 0.0343(17) Uani d . 1 . .
    C C5 1.0159(9) 0.2144(10) 0.4652(9) 0.045(2) Uani d . 1 . .
    H H5A 1.0463 0.3166 0.4655 0.068 Uiso calc R 1 . .
    H H5B 1.0764 0.1921 0.3618 0.068 Uiso calc R 1 . .
    H H5C 1.0455 0.1425 0.5356 0.068 Uiso calc R 1 . .
    C C6 0.7909(9) 0.3024(8) 0.2656(8) 0.0320(17) Uani d . 1 . .
    H H6A 0.7166 0.2605 0.2311 0.038 Uiso calc R 1 . .
    H H6B 0.9039 0.2644 0.2102 0.038 Uiso calc R 1 . .
    C C7 0.8000(8) 0.4739(7) 0.2171(7) 0.0265(15) Uani d . 1 . .
    C C8 0.6772(8) 0.5694(7) 0.1915(7) 0.0252(15) Uani d . 1 . .
    C C9 0.5023(9) 0.5253(8) 0.2174(9) 0.0382(18) Uani d . 1 . .
    H H9A 0.4223 0.5283 0.3234 0.057 Uiso calc R 1 . .
    H H9B 0.5027 0.4234 0.1972 0.057 Uiso calc R 1 . .
    H H9C 0.4699 0.5959 0.1482 0.057 Uiso calc R 1 . .
    C C10 0.9385(8) 0.5715(8) 0.1735(7) 0.0267(15) Uani d . 1 . .
    C C11 1.1096(9) 0.5461(9) 0.1710(9) 0.042(2) Uani d . 1 . .
    H H11A 1.1906 0.6210 0.0904 0.064 Uiso calc R 1 . .
    H H11B 1.1453 0.4451 0.1508 0.064 Uiso calc R 1 . .
    H H11C 1.1028 0.5560 0.2701 0.064 Uiso calc R 1 . .
loop_
    _atom_site_aniso_label
    _atom_site_aniso_U_11
    _atom_site_aniso_U_22
    _atom_site_aniso_U_33
    _atom_site_aniso_U_12
    _atom_site_aniso_U_13
    _atom_site_aniso_U_23
    Cu1 0.0340(5) 0.0250(5) 0.0293(5) 0.0015(4) -0.0153(4) 0.0012(4)
    Cl1 0.0322(9) 0.0351(11) 0.0354(10) -0.0042(8) -0.0186(8) 0.0064(8)
    Cl2 0.0457(11) 0.0258(10) 0.0402(10) 0.0037(8) -0.0242(9) -0.0050(8)
    N1 0.028(3) 0.028(3) 0.033(3) -0.001(3) -0.013(3) 0.003(3)
    N2 0.024(3) 0.024(3) 0.038(3) -0.003(2) -0.014(3) 0.006(3)
    N3 0.033(3) 0.035(4) 0.029(3) 0.008(3) -0.015(3) 0.000(3)
    N4 0.037(4) 0.043(4) 0.034(3) 0.001(3) -0.024(3) 0.002(3)
    C1 0.039(4) 0.043(5) 0.036(4) 0.002(4) -0.019(4) -0.004(4)
    C2 0.033(4) 0.019(3) 0.037(4) 0.002(3) -0.020(3) -0.003(3)
    C3 0.035(4) 0.018(4) 0.029(4) 0.004(3) -0.014(3) -0.001(3)
    C4 0.040(4) 0.034(4) 0.028(4) 0.002(3) -0.018(3) 0.003(3)
    C5 0.035(4) 0.061(6) 0.041(5) -0.001(4) -0.023(4) 0.002(4)
    C6 0.037(4) 0.028(4) 0.029(4) 0.010(3) -0.016(3) -0.001(3)
    C7 0.031(4) 0.023(4) 0.026(4) 0.001(3) -0.014(3) -0.004(3)
    C8 0.029(4) 0.021(3) 0.021(3) 0.004(3) -0.009(3) 0.000(3)
    C9 0.032(4) 0.031(4) 0.060(5) -0.007(3) -0.028(4) -0.007(4)
    C10 0.021(3) 0.033(4) 0.022(3) -0.003(3) -0.007(3) -0.001(3)
    C11 0.035(4) 0.047(5) 0.041(4) 0.011(4) -0.016(4) -0.004(4)
_geom_special_details
;
 All esds (except the esd in the dihedral angle between two l.s. planes)
 are estimated using the full covariance matrix.  The cell esds are taken
 into account individually in the estimation of esds in distances, angles
 and torsion angles; correlations between esds in cell parameters are only
 used when they are defined by crystal symmetry.  An approximate (isotropic)
 treatment of cell esds is used for estimating esds involving l.s. planes.
;
loop_
    _geom_bond_atom_site_label_1
    _geom_bond_atom_site_label_2
    _geom_bond_site_symmetry_2
    _geom_bond_distance
    _geom_bond_publ_flag
    Cu1 N3 . 1.993(5) ?
    Cu1 N1 2_666 2.009(6) ?
    Cu1 Cl1 . 2.2926(19) ?
    Cu1 Cl2 . 2.310(2) ?
    Cu1 Cl2 2_657 2.712(2) ?
    Cl2 Cu1 2_657 2.712(2) ?
    N1 N2 . 1.340(7) ?
    N1 C8 . 1.346(8) ?
    N1 Cu1 2_666 2.009(6) ?
    N2 C10 . 1.343(8) ?
    N2 H2 . 0.8600 ?
    N3 C2 . 1.340(8) ?
    N3 N4 . 1.362(7) ?
    N4 C4 . 1.332(8) ?
    N4 H4 . 0.8600 ?
    C1 C2 . 1.489(9) ?
    C1 H1A . 0.9600 ?
    C1 H1B . 0.9600 ?
    C1 H1C . 0.9600 ?
    C2 C3 . 1.422(9) ?
    C3 C4 . 1.386(9) ?
    C3 C6 . 1.495(9) ?
    C4 C5 . 1.510(9) ?
    C5 H5A . 0.9600 ?
    C5 H5B . 0.9600 ?
    C5 H5C . 0.9600 ?
    C6 C7 . 1.504(9) ?
    C6 H6A . 0.9700 ?
    C6 H6B . 0.9700 ?
    C7 C10 . 1.386(9) ?
    C7 C8 . 1.414(9) ?
    C8 C9 . 1.499(9) ?
    C9 H9A . 0.9600 ?
    C9 H9B . 0.9600 ?
    C9 H9C . 0.9600 ?
    C10 C11 . 1.493(9) ?
    C11 H11A . 0.9600 ?
    C11 H11B . 0.9600 ?
    C11 H11C . 0.9600 ?
loop_
    _geom_angle_atom_site_label_1
    _geom_angle_atom_site_label_2
    _geom_angle_atom_site_label_3
    _geom_angle_site_symmetry_1
    _geom_angle_site_symmetry_3
    _geom_angle
    _geom_angle_publ_flag
    N3 Cu1 N1 . 2_666 88.7(2) ?
    N3 Cu1 Cl1 . . 165.01(18) ?
    N1 Cu1 Cl1 2_666 . 88.83(16) ?
    N3 Cu1 Cl2 . . 89.48(17) ?
    N1 Cu1 Cl2 2_666 . 174.58(17) ?
    Cl1 Cu1 Cl2 . . 91.58(7) ?
    N3 Cu1 Cl2 . 2_657 100.44(18) ?
    N1 Cu1 Cl2 2_666 2_657 100.88(18) ?
    Cl1 Cu1 Cl2 . 2_657 94.55(7) ?
    Cl2 Cu1 Cl2 . 2_657 84.47(7) ?
    Cu1 Cl2 Cu1 . 2_657 95.53(7) ?
    N2 N1 C8 . . 105.5(5) ?
    N2 N1 Cu1 . 2_666 120.4(4) ?
    C8 N1 Cu1 . 2_666 133.3(5) ?
    N1 N2 C10 . . 112.6(5) ?
    N1 N2 H2 . . 123.7 ?
    C10 N2 H2 . . 123.7 ?
    C2 N3 N4 . . 105.8(5) ?
    C2 N3 Cu1 . . 133.1(5) ?
    N4 N3 Cu1 . . 120.4(4) ?
    C4 N4 N3 . . 111.6(5) ?
    C4 N4 H4 . . 124.2 ?
    N3 N4 H4 . . 124.2 ?
    C2 C1 H1A . . 109.5 ?
    C2 C1 H1B . . 109.5 ?
    H1A C1 H1B . . 109.5 ?
    C2 C1 H1C . . 109.5 ?
    H1A C1 H1C . . 109.5 ?
    H1B C1 H1C . . 109.5 ?
    N3 C2 C3 . . 110.0(6) ?
    N3 C2 C1 . . 120.3(6) ?
    C3 C2 C1 . . 129.7(6) ?
    C4 C3 C2 . . 104.5(6) ?
    C4 C3 C6 . . 127.9(6) ?
    C2 C3 C6 . . 127.5(6) ?
    N4 C4 C3 . . 108.0(6) ?
    N4 C4 C5 . . 120.3(6) ?
    C3 C4 C5 . . 131.7(6) ?
    C4 C5 H5A . . 109.5 ?
    C4 C5 H5B . . 109.5 ?
    H5A C5 H5B . . 109.5 ?
    C4 C5 H5C . . 109.5 ?
    H5A C5 H5C . . 109.5 ?
    H5B C5 H5C . . 109.5 ?
    C3 C6 C7 . . 117.1(6) ?
    C3 C6 H6A . . 108.0 ?
    C7 C6 H6A . . 108.0 ?
    C3 C6 H6B . . 108.0 ?
    C7 C6 H6B . . 108.0 ?
    H6A C6 H6B . . 107.3 ?
    C10 C7 C8 . . 104.7(6) ?
    C10 C7 C6 . . 126.9(6) ?
    C8 C7 C6 . . 128.1(6) ?
    N1 C8 C7 . . 110.2(6) ?
    N1 C8 C9 . . 121.6(6) ?
    C7 C8 C9 . . 128.3(6) ?
    C8 C9 H9A . . 109.5 ?
    C8 C9 H9B . . 109.5 ?
    H9A C9 H9B . . 109.5 ?
    C8 C9 H9C . . 109.5 ?
    H9A C9 H9C . . 109.5 ?
    H9B C9 H9C . . 109.5 ?
    N2 C10 C7 . . 106.9(5) ?
    N2 C10 C11 . . 120.3(6) ?
    C7 C10 C11 . . 132.8(7) ?
    C10 C11 H11A . . 109.5 ?
    C10 C11 H11B . . 109.5 ?
    H11A C11 H11B . . 109.5 ?
    C10 C11 H11C . . 109.5 ?
    H11A C11 H11C . . 109.5 ?
    H11B C11 H11C . . 109.5 ?
loop_
    _geom_hbond_atom_site_label_D
    _geom_hbond_atom_site_label_H
    _geom_hbond_atom_site_label_A
    _geom_hbond_site_symmetry_A
    _geom_hbond_distance_DH
    _geom_hbond_distance_HA
    _geom_hbond_distance_DA
    _geom_hbond_angle_DHA
    N2 H2 Cl1 1_664 0.86 2.43 3.242(6) 156.6
    N4 H4 Cl1 2_657 0.86 2.34 3.172(6) 163.8
data_global
_journal_date_recd_electronic     2008-03-10
_journal_date_accepted     2008-03-12
_journal_name_full     'Acta Crystallographica, Section E'
_journal_year     2008
_journal_volume     64
_journal_issue      4
_journal_page_first     m561
_journal_page_last     m561
_journal_paper_category     QM
_journal_coeditor_code     DN2323
_publ_contact_author_name     'Zhi-Min Wang'
_publ_contact_author_address
;
College of Biology and Environment Engineering,
Zhejiang shuren University, Hangzhou 310015, China
;
_publ_contact_author_email     hslj2004@126.com
_publ_contact_author_fax     '0571-8310828'
_publ_contact_author_phone     '0571-8310828'
_publ_section_title
;\
<i>catena</i>-Poly[[chloridocopper(II)]bis(\m-3,3',5,5'-tetramethyl-4,4'-\
methylenedipyrazole)[chloridocopper(II)]-di-\m-chlorido]
;
loop_
    _publ_author_name
    _publ_author_address
    'Zhi-Min Wang'
;
College of Biology and Environment Engineering,
Zhejiang shuren University, Hangzhou 310015, People's Republic of China
;
