# Supplementary material for: catena-Poly[[chloridocopper(II)]bis­(μ-3,3′,5,5′-tetra­methyl-4,4′-methylene­dipyrazole)[chloridocopper(II)]-di-μ-chlorido]
Source: Acta Crystallogr Sect E Struct Rep Online. 2008 Mar 14;64(Pt 4):m561. doi: 10.1107/S1600536808006909 (PMC2960916; doi:10.1107/S1600536808006909)
Supplement: Supplementary file 2 [file e-64-0m561-Isup2.hkl]

# 
# h,k,l, Fc-squared, Fo-squared, sigma(Fo-squared) and status flag 
# 
data_I
_shelx_title ' xb1901m in P-1' 
_shelx_refln_list_code          4 
_shelx_F_calc_maximum      108.59 
_exptl_crystal_F_000       346.00 
_reflns_d_resolution_high  0.8348 
 
loop_ 
 _symmetry_equiv_pos_as_xyz 
 'x, y, z' 
 '-x, -y, -z' 
 
_cell_length_a     8.7590 
_cell_length_b     8.8792 
_cell_length_c     9.7348 
_cell_angle_alpha  79.269 
_cell_angle_beta   63.584 
_cell_angle_gamma  86.922 
 
_shelx_F_squared_multiplier     1.000 
 
loop_ 
 _refln_index_h 
 _refln_index_k 
 _refln_index_l 
 _refln_F_squared_calc 
 _refln_F_squared_meas 
 _refln_F_squared_sigma 
 _refln_observed_status 
   1   0   0     1896.64     1772.76     72.75 o 
   2   0   0      457.70      403.16     30.11 o 
   3   0   0       52.26       66.87      5.95 o 
   4   0   0      593.99      605.90     19.17 o 
   5   0   0      272.29      224.85     14.87 o 
   6   0   0        1.63       -1.13     14.63 o 
   7   0   0      256.50      164.36    121.83 o 
   8   0   0      409.21      427.61     54.94 o 
   9   0   0        1.17        0.02     42.53 o 
  -9   1   0       22.29       25.44     43.08 o 
  -8   1   0      397.96      382.28    111.08 o 
  -7   1   0      351.40      442.18     51.66 o 
  -6   1   0      587.40      587.85     30.31 o 
  -5   1   0      438.34      386.96     75.35 o 
  -4   1   0       26.44        9.57      5.45 o 
  -3   1   0     1892.36     1844.34     39.95 o 
  -2   1   0        4.35        1.70      5.24 o 
  -1   1   0     1783.92     1625.80     30.60 o 
   0   1   0     3966.02     3595.91     78.45 o 
   1   1   0     1898.33        9.54      2.91 o 
   2   1   0      839.34      953.37     28.15 o 
   3   1   0       50.42       49.51      7.16 o 
   4   1   0     4547.37     4822.48     79.88 o 
   5   1   0      582.67      570.55     22.71 o 
   6   1   0      439.17      419.61     25.06 o 
   7   1   0      100.75       84.57     32.67 o 
   8   1   0      335.49      420.57     55.35 o 
   9   1   0        1.94       34.70     45.91 o 
  -9   2   0       95.07       67.05     47.99 o 
  -8   2   0       42.66       66.95     27.98 o 
  -7   2   0      849.84      949.98     42.53 o 
  -6   2   0     1625.53     1615.79     49.61 o 
  -5   2   0     2040.32     2022.16     51.99 o 
  -4   2   0     1320.76      800.24     41.76 o 
  -3   2   0      368.75      305.17     36.56 o 
  -2   2   0      305.16      288.19     34.56 o 
  -1   2   0      333.93      342.13     18.95 o 
   0   2   0       26.64       20.55      6.94 o 
   1   2   0        5.15        8.52      9.26 o 
   2   2   0      942.81     1060.82     33.97 o 
   3   2   0      157.48      163.88     14.59 o 
   4   2   0     2467.83     2386.53     46.56 o 
   5   2   0      769.59      807.39     26.22 o 
   6   2   0      743.31      914.81     31.07 o 
   7   2   0        0.70        2.17     27.29 o 
   8   2   0      102.49      109.12     38.97 o 
   9   2   0        0.58       17.69     41.24 o 
  -9   3   0      226.36      290.80     77.11 o 
  -8   3   0        3.87       -0.33     26.81 o 
  -7   3   0        0.92        3.20     21.88 o 
  -6   3   0      122.44      126.06     22.78 o 
  -5   3   0      962.17      944.07     35.99 o 
  -4   3   0      300.93      290.12     21.16 o 
  -3   3   0      631.95      668.34     23.53 o 
  -2   3   0     5975.32     5761.21     78.53 o 
  -1   3   0     8663.26     8590.85    193.95 o 
   0   3   0     2442.14     2305.66     62.30 o 
   1   3   0      627.69      708.45     30.51 o 
   2   3   0      180.17      158.15     16.17 o 
   3   3   0       18.20       14.08      8.38 o 
   4   3   0     1735.96     1537.05     35.03 o 
   5   3   0      427.15      427.51     20.83 o 
   6   3   0     1345.90     1389.06     56.42 o 
   8   3   0       95.34       92.68     38.13 o 
  -8   4   0       39.99       36.50     30.08 o 
  -7   4   0       11.66       11.42     23.54 o 
  -6   4   0      151.66      138.12     23.84 o 
  -5   4   0      453.14      439.47     65.91 o 
  -4   4   0       91.22       97.77     17.88 o 
  -3   4   0       16.89        5.81      7.75 o 
  -2   4   0     1547.18     1553.83     34.41 o 
   0   4   0        3.72       19.99     12.58 o 
   1   4   0      187.61      214.93     21.99 o 
   2   4   0      141.44      127.41     18.37 o 
   3   4   0     1384.28     1297.48     32.88 o 
   4   4   0        1.44        1.10     11.83 o 
   5   4   0        0.49       -2.08     17.49 o 
   6   4   0      145.29      139.27     28.16 o 
   7   4   0      278.85      404.08     39.48 o 
  -8   5   0      202.18      160.01     37.06 o 
  -7   5   0      540.47      542.18     42.23 o 
  -6   5   0       28.69       24.24     22.83 o 
  -5   5   0      163.81      174.80     25.92 o 
  -4   5   0       81.33       82.97     19.79 o 
  -3   5   0       12.84        4.90     18.90 o 
  -2   5   0       59.88       41.45     13.76 o 
  -1   5   0     2194.84     2256.40     74.44 o 
   0   5   0      214.69      220.47     16.50 o 
   1   5   0       73.25       67.01     17.85 o 
   2   5   0     1619.79     1551.84     38.82 o 
   3   5   0     1344.50     1158.13     32.58 o 
   4   5   0       22.92       16.01     16.25 o 
   5   5   0      217.66      229.77     27.97 o 
   6   5   0       17.96       10.52     23.79 o 
   7   5   0      168.01      195.80     34.25 o 
  -7   6   0      130.52      134.27     33.15 o 
  -6   6   0        1.69        8.95     25.81 o 
  -5   6   0      187.08      167.43     36.93 o 
  -4   6   0      199.25      149.15     32.12 o 
  -3   6   0     1740.83     1791.67     74.06 o 
  -2   6   0      360.10      431.47     24.08 o 
  -1   6   0       84.21       71.36     14.73 o 
   0   6   0       12.25       13.22     12.99 o 
   1   6   0      106.74      105.43     15.93 o 
   2   6   0      355.36      349.33     22.20 o 
   3   6   0     2014.93     1724.49     44.00 o 
   4   6   0      676.24      525.52     35.16 o 
   5   6   0      406.63      434.85     36.09 o 
   6   6   0        8.15       -0.78     22.36 o 
   7   6   0       52.72       85.91     33.63 o 
  -7   7   0        7.25       -3.21     41.15 o 
  -6   7   0      188.03      186.96     44.62 o 
  -5   7   0      477.69      433.98     51.78 o 
  -4   7   0      447.20      348.22     45.00 o 
  -3   7   0     1095.60      993.72     59.46 o 
  -2   7   0      320.92      569.93     29.63 o 
  -1   7   0        1.02        1.52     15.26 o 
   0   7   0      135.65      128.27     19.94 o 
   1   7   0      687.63      690.62     31.54 o 
   2   7   0        4.69        3.70     15.23 o 
   3   7   0      242.72      208.67     28.21 o 
   4   7   0       47.22       49.70     23.16 o 
   5   7   0     1032.76      915.27     49.62 o 
   6   7   0        0.38        0.32     23.64 o 
  -6   8   0      128.44       98.80     46.99 o 
  -5   8   0       27.31       19.47     39.22 o 
  -4   8   0       93.81      112.44     40.51 o 
  -3   8   0      516.11      564.77     54.36 o 
  -2   8   0      818.41      658.29     55.60 o 
  -1   8   0        3.32        5.05     18.94 o 
   0   8   0       52.79       75.94     29.41 o 
   1   8   0      222.81      238.87     26.53 o 
   2   8   0      614.23      664.23     35.05 o 
   3   8   0        0.81       -2.82     22.32 o 
   4   8   0        5.43       -0.36     21.39 o 
   5   8   0      288.92      254.49     35.16 o 
  -5   9   0       26.57       25.99     46.56 o 
  -4   9   0      302.97      190.93     50.13 o 
  -3   9   0       19.33        8.93     35.35 o 
  -2   9   0      242.27      231.34     44.38 o 
  -1   9   0       54.26       52.70     24.88 o 
   0   9   0        6.56       18.39     24.37 o 
   1   9   0      870.07     1046.29     47.73 o 
   2   9   0      449.09      444.61     43.50 o 
   3   9   0      158.03      193.74     35.29 o 
   4   9   0       32.15       22.71     28.70 o 
  -3  10   0        5.52        3.15     47.06 o 
  -2  10   0       33.36       39.47     43.17 o 
  -1  10   0        1.31       -5.25     40.97 o 
   0  10   0       74.23       90.88     32.53 o 
   1  10   0      185.42      178.59     46.01 o 
   2  10   0      235.59      292.01     44.53 o 
  -1 -10   1       15.20       10.68     40.91 o 
   0 -10   1       67.01       35.10     38.00 o 
   1 -10   1        3.53       -1.03     40.93 o 
   2 -10   1       30.28        5.87     45.35 o 
  -3  -9   1      463.55      393.12     45.93 o 
  -2  -9   1       48.43       23.38     33.52 o 
  -1  -9   1      285.58      232.43     39.97 o 
   0  -9   1      108.09       88.87     27.69 o 
   1  -9   1      141.15      146.15     25.97 o 
   2  -9   1        1.98       -0.93     32.86 o 
   3  -9   1       15.95        3.63     35.96 o 
   4  -9   1      242.93      215.38     47.06 o 
   5  -9   1       60.38       44.66     43.04 o 
  -5  -8   1      112.37      145.25     36.52 o 
  -4  -8   1       41.27       39.30     26.12 o 
  -3  -8   1        9.55       -1.08     25.76 o 
  -2  -8   1       15.87        7.01     26.31 o 
  -1  -8   1      149.17      196.66     35.48 o 
   0  -8   1       85.54      123.80     24.08 o 
   1  -8   1      668.29      729.59     37.44 o 
   3  -8   1      718.28      813.68     62.06 o 
   4  -8   1       44.62       37.93     35.04 o 
   5  -8   1       87.31       49.22     39.28 o 
   6  -8   1        5.33        8.21     40.38 o 
  -6  -7   1       10.21       16.26     28.99 o 
  -5  -7   1      383.74      434.25     43.99 o 
  -4  -7   1       40.62       46.22     26.87 o 
  -3  -7   1       30.65       22.18     21.30 o 
  -2  -7   1       96.97       97.88     24.51 o 
  -1  -7   1      621.04      670.54     43.86 o 
   0  -7   1      474.91      517.06     39.21 o 
   1  -7   1      117.76      135.73     23.24 o 
   2  -7   1      883.62      951.83     35.52 o 
   3  -7   1     1325.67     1484.96     72.97 o 
   4  -7   1       39.38       22.13     28.85 o 
   5  -7   1       22.40        8.90     31.79 o 
   6  -7   1       39.91       18.16     37.59 o 
   7  -7   1      122.89      103.42     47.44 o 
  -6  -6   1        2.18       -3.89     28.41 o 
  -5  -6   1     1160.97     1177.62     60.45 o 
  -4  -6   1     1033.57      937.08     51.12 o 
  -3  -6   1       73.16       73.31     21.66 o 
  -2  -6   1        0.85        4.52     12.92 o 
  -1  -6   1     1523.18     1476.25     41.21 o 
   0  -6   1        6.45       14.21     13.30 o 
   1  -6   1       93.04       84.70     18.65 o 
   2  -6   1      786.32      884.07     31.42 o 
   3  -6   1     1516.47     1594.72     70.67 o 
   4  -6   1        3.89        5.99     24.23 o 
   5  -6   1      475.98      428.42     46.67 o 
   6  -6   1      144.36       91.12     35.62 o 
   7  -6   1      616.50      554.17     44.61 o 
   8  -6   1        3.83       12.30     33.06 o 
  -7  -5   1       29.26        4.79     36.99 o 
  -6  -5   1       36.93       28.67     29.69 o 
  -5  -5   1      362.22      336.40     34.02 o 
  -4  -5   1      136.91      110.87     24.95 o 
  -3  -5   1      342.40      336.26     28.92 o 
  -2  -5   1       42.71       46.97     12.56 o 
  -1  -5   1     1748.25     1733.77     56.89 o 
   0  -5   1     2122.92     2228.53     48.81 o 
   1  -5   1      385.68      366.09     25.25 o 
   2  -5   1      470.09      534.95     23.36 o 
   3  -5   1      637.72      652.48     26.40 o 
   4  -5   1      453.63      527.10     43.28 o 
   5  -5   1       10.78       10.92     17.93 o 
   6  -5   1      215.62      231.46     29.08 o 
   7  -5   1      779.90      861.32     47.88 o 
   8  -5   1      100.93      106.41     33.71 o 
  -7  -4   1      246.74      315.72     42.05 o 
  -6  -4   1      447.90      469.94     41.20 o 
  -5  -4   1      386.62      372.40     34.83 o 
  -4  -4   1       25.55       25.07     19.30 o 
  -3  -4   1      238.31      222.03     18.72 o 
  -2  -4   1      301.99      311.22     26.88 o 
  -1  -4   1      646.12      560.82     36.54 o 
   0  -4   1      454.11      452.46     18.97 o 
   1  -4   1     4976.76     4916.79     84.13 o 
   2  -4   1     1042.79     1099.10     29.05 o 
   3  -4   1      528.86      555.72     20.64 o 
   4  -4   1        2.38        0.82     12.89 o 
   5  -4   1      258.23      231.33     65.99 o 
   6  -4   1       62.86       68.20     21.03 o 
   7  -4   1      160.85      182.60     28.39 o 
   8  -4   1      233.10      193.40     32.97 o 
   9  -4   1      275.13      329.56     42.83 o 
  -8  -3   1        8.39       33.68     39.63 o 
  -6  -3   1     1327.10     1733.67     70.72 o 
  -5  -3   1       80.69       91.33     23.29 o 
  -4  -3   1      110.75       86.07     18.04 o 
  -3  -3   1      861.45      872.25     24.36 o 
  -2  -3   1     1305.70     1216.57     28.40 o 
  -1  -3   1      556.32      520.38     16.64 o 
   0  -3   1      324.27      338.76     13.83 o 
   1  -3   1     4323.86     4304.22     72.11 o 
   2  -3   1     4308.39     4605.68     76.59 o 
   3  -3   1        8.48        4.57      6.10 o 
   4  -3   1       33.50       39.39     12.39 o 
   5  -3   1      233.12      242.95     21.62 o 
   6  -3   1       34.97       26.58     17.66 o 
   7  -3   1      388.33      413.95     47.92 o 
   8  -3   1        5.60        5.45     24.95 o 
   9  -3   1      178.20      197.66     36.41 o 
  -8  -2   1        1.20       10.00     37.78 o 
  -7  -2   1        5.60       28.08     32.93 o 
  -6  -2   1      863.38     1016.73     51.21 o 
  -5  -2   1      144.15      155.35     22.84 o 
  -4  -2   1      104.06       99.20     18.79 o 
  -3  -2   1       89.86       88.88      8.79 o 
  -2  -2   1     6171.91     5962.21     92.86 o 
  -1  -2   1      134.89      139.19      7.98 o 
   0  -2   1     2898.72     3144.87     52.16 o 
   2  -2   1     2259.07     2297.97    103.35 o 
   3  -2   1        5.67        7.17      4.50 o 
   4  -2   1      163.40      172.64     15.42 o 
   5  -2   1     1996.17     1923.77     49.74 o 
   6  -2   1     1386.70     1409.17     44.92 o 
   7  -2   1       56.83       61.79     21.90 o 
   8  -2   1       51.45       53.79     25.61 o 
   9  -2   1       54.46       51.36     30.48 o 
  -8  -1   1      141.97      259.41     54.93 o 
  -7  -1   1       10.71       12.55     33.12 o 
  -6  -1   1       28.22       25.38     26.91 o 
  -5  -1   1      405.51      478.22     18.82 o 
  -4  -1   1      347.19      330.47     15.95 o 
  -3  -1   1      221.02      262.09     12.32 o 
  -2  -1   1     2939.41     3032.02     56.62 o 
  -1  -1   1     1421.00     1280.06     22.83 o 
   0  -1   1       28.42       26.19      3.33 o 
   2  -1   1      856.19      804.56     14.65 o 
   3  -1   1      102.76      140.76      7.24 o 
   4  -1   1       63.58       46.06     27.17 o 
   5  -1   1      620.84      580.80     25.14 o 
   6  -1   1     1198.34     1157.10     38.52 o 
   7  -1   1      789.15      784.25     35.76 o 
   8  -1   1      276.64      330.09     55.63 o 
   9  -1   1      120.89      159.56     31.91 o 
  -8   0   1      508.61      495.89     63.92 o 
  -7   0   1      710.86      812.04     63.86 o 
  -6   0   1      320.82      340.94     25.99 o 
  -5   0   1      118.73      132.16     17.05 o 
  -4   0   1     1467.45     1459.59     28.28 o 
  -3   0   1       18.85       23.67      6.08 o 
  -2   0   1     2335.67     2327.86     36.57 o 
  -1   0   1     3051.83     2950.03     46.00 o 
   0   0   1     4314.63     3914.93     82.34 o 
   1   0   1      500.44      513.52     11.30 o 
   2   0   1      434.02      391.67      9.06 o 
   3   0   1      339.61      439.95     15.38 o 
   4   0   1      975.04      839.50     25.15 o 
   5   0   1     1150.53     1229.99     35.10 o 
   6   0   1     1467.88     1543.83     43.71 o 
   7   0   1      536.05      554.70     30.38 o 
   8   0   1      260.33      325.92     30.24 o 
   9   0   1       45.62       51.45     39.46 o 
  -8   1   1      296.45      189.01     50.00 o 
  -7   1   1      244.22      244.27     46.04 o 
  -6   1   1       80.71       81.02     20.80 o 
  -5   1   1        2.04        0.46     14.17 o 
  -4   1   1     1252.01     1286.66     30.54 o 
  -3   1   1      172.45      153.44     22.93 o 
  -2   1   1      927.86      777.66     42.48 o 
  -1   1   1      828.20      929.30     27.40 o 
   0   1   1     5416.43     6398.22    138.53 o 
   1   1   1    10376.68     9133.27    191.17 o 
   2   1   1      626.64      613.94     22.31 o 
   3   1   1     2171.27     2307.49     61.86 o 
   4   1   1     3676.12     3581.88     92.31 o 
   5   1   1      147.58      152.80     18.25 o 
   6   1   1      129.02      145.57     15.96 o 
   7   1   1       43.35       44.39     16.81 o 
   8   1   1      372.15      510.56     52.89 o 
   9   1   1       62.49      121.81     43.42 o 
  -8   2   1       29.50       13.33     41.21 o 
  -7   2   1      367.86      467.70     36.18 o 
  -6   2   1       12.16       11.07     18.32 o 
  -5   2   1       88.25       99.17     17.69 o 
  -4   2   1     1129.99     1037.52     33.06 o 
  -3   2   1     1600.71     1441.86     44.56 o 
  -2   2   1       90.82      108.55     11.65 o 
  -1   2   1      476.72      460.93     16.90 o 
   0   2   1     8477.56     9524.28    207.19 o 
   1   2   1     3576.43     4042.14     97.23 o 
   2   2   1     1115.96     1455.63     45.66 o 
   3   2   1      320.34      304.87     19.87 o 
   4   2   1     2485.43     1772.87     54.66 o 
   5   2   1     1974.28       -0.60     14.45 o 
   6   2   1        1.65        3.00     18.14 o 
   7   2   1      412.49      408.99     26.93 o 
   8   2   1      157.25      187.25     37.60 o 
   9   2   1        1.75       27.28     35.60 o 
  -8   3   1        6.63       11.89     29.43 o 
  -7   3   1        1.19        7.60     23.71 o 
  -6   3   1      138.41      141.18     24.16 o 
  -5   3   1      422.83      449.05     28.54 o 
  -4   3   1      555.00      599.64     28.42 o 
  -3   3   1     3751.28     3909.80    106.67 o 
  -2   3   1     1976.07     2085.27    135.58 o 
  -1   3   1      310.21      273.29     16.35 o 
   0   3   1     6033.41     6256.07    147.38 o 
   1   3   1        6.35       24.81     14.46 o 
   2   3   1      245.35      229.77     18.94 o 
   3   3   1       12.75        7.51     16.58 o 
   4   3   1     2292.66       -0.92     11.97 o 
   5   3   1     1400.86     1544.33     54.65 o 
   6   3   1     1032.65     1145.25     34.81 o 
   7   3   1       44.89       44.92     23.10 o 
   8   3   1      184.52      166.11     36.94 o 
   9   3   1       15.83       22.10     34.63 o 
  -8   4   1       16.18       45.16     32.73 o 
  -7   4   1       81.74       94.07     27.71 o 
  -6   4   1       16.72       25.96     21.44 o 
  -5   4   1      746.57      785.64     55.23 o 
  -4   4   1       23.85       32.34     16.25 o 
  -3   4   1     1436.38     1392.54     71.44 o 
  -2   4   1     1136.33     1139.39     40.19 o 
  -1   4   1     1578.22     1373.31     52.05 o 
   1   4   1        2.80       25.98     17.06 o 
   2   4   1      183.28      164.87     22.02 o 
   3   4   1     2201.28     2118.07     66.47 o 
   4   4   1      800.04     1440.29     73.31 o 
   5   4   1      490.62     1530.53    117.30 o 
   6   4   1      472.40      488.37     26.36 o 
   7   4   1      289.13      345.94     35.05 o 
  -8   5   1       79.23       67.17     34.50 o 
  -7   5   1      136.22       98.41     30.09 o 
  -6   5   1       90.51       97.72     26.29 o 
  -5   5   1     1198.48     1237.01     48.34 o 
  -4   5   1       24.95       16.89     18.87 o 
  -3   5   1        3.44        1.98     15.56 o 
  -2   5   1        5.37        2.80     18.76 o 
  -1   5   1     3534.67     3451.81    102.82 o 
   1   5   1      922.57     1057.61     51.44 o 
   2   5   1      912.33      789.79     40.86 o 
   3   5   1     1539.37     1381.16     54.45 o 
   4   5   1        5.04        2.99     21.67 o 
   5   5   1      146.75      622.39     84.73 o 
   6   5   1       12.23       29.36     21.15 o 
   7   5   1       46.20      123.53     28.28 o 
   8   5   1      156.53      100.66     31.46 o 
  -7   6   1        0.49       -1.02     29.27 o 
  -6   6   1        5.55        2.40     25.69 o 
  -5   6   1      307.74      330.03     34.11 o 
  -4   6   1      850.27      840.97     41.97 o 
  -3   6   1      352.82      231.74     34.12 o 
  -2   6   1        1.29      105.66     27.89 o 
  -1   6   1     1082.88     1109.63     57.51 o 
   0   6   1      497.11      624.24     46.67 o 
   1   6   1       77.49       68.84     25.91 o 
   2   6   1      277.12      310.00     32.82 o 
   3   6   1     2583.81     2163.51     72.55 o 
   4   6   1      217.48      286.46     35.23 o 
   5   6   1        1.22       -0.70     16.68 o 
   6   6   1       22.84       31.54     23.44 o 
   7   6   1       79.01      114.94     29.78 o 
  -6   7   1       50.95       33.23     30.87 o 
  -5   7   1      733.15      601.56     57.21 o 
  -4   7   1      164.66      241.58     43.36 o 
  -3   7   1      340.29      311.95     42.69 o 
  -2   7   1      405.26      522.66     50.65 o 
  -1   7   1      168.37      103.10    107.98 o 
   0   7   1       19.79       16.79     27.97 o 
   1   7   1      269.29      269.23     37.68 o 
   2   7   1       89.43      103.62     29.29 o 
   3   7   1      878.09      848.58     49.31 o 
   4   7   1      350.78      285.49     22.20 o 
   5   7   1      259.60      174.01     27.13 o 
   6   7   1        2.40       -9.15     22.85 o 
   7   7   1      246.72      224.04     35.83 o 
  -6   8   1       99.76       92.14     48.40 o 
  -5   8   1        0.67       -3.61     37.04 o 
  -4   8   1      177.49      181.11     44.90 o 
  -3   8   1      188.13      100.84     38.23 o 
  -2   8   1      205.53      277.77     46.82 o 
  -1   8   1      461.79      541.11     56.86 o 
   0   8   1       90.75      123.63     24.10 o 
   1   8   1      253.49      294.98     27.74 o 
   2   8   1      377.39      339.24     27.33 o 
   3   8   1      153.61      161.07     22.12 o 
   4   8   1       10.29        3.84     20.86 o 
   5   8   1       36.86       15.92     22.91 o 
   6   8   1        5.74        2.83     25.71 o 
  -4   9   1        3.70        3.47     45.52 o 
  -3   9   1       83.56       42.14     41.24 o 
  -2   9   1      246.21      280.56     53.25 o 
  -1   9   1       28.29       35.04     41.58 o 
   0   9   1      300.32      321.12     33.55 o 
   1   9   1      363.99      418.12     34.61 o 
   2   9   1      435.10      471.67     37.15 o 
   3   9   1        0.94       -2.70     25.16 o 
   4   9   1        4.15       15.32     24.85 o 
   5   9   1       85.27       70.19     25.99 o 
  -2  10   1       11.85       12.47     47.05 o 
  -1  10   1        2.87       -0.43     46.19 o 
   0  10   1        9.08       11.73     29.38 o 
   1  10   1      338.61      339.57     37.59 o 
   2  10   1      510.85      436.30     50.17 o 
   3  10   1       72.86       44.59     33.04 o 
  -2  -9   2        0.32       -0.83     35.07 o 
  -1  -9   2       11.03       -4.09     35.25 o 
   0  -9   2      502.27      503.72     51.32 o 
   1  -9   2      254.70      295.08     45.61 o 
   2  -9   2       26.35        1.34     37.82 o 
   3  -9   2       14.24       15.79     36.53 o 
   4  -9   2      168.90      128.81     44.54 o 
  -4  -8   2        6.93       -1.23     31.64 o 
  -3  -8   2      381.20      312.09     43.75 o 
  -2  -8   2        1.35       -1.93     29.22 o 
  -1  -8   2       21.12       22.28     29.63 o 
   0  -8   2      377.12      357.87     39.58 o 
   1  -8   2      991.75     1043.11     42.18 o 
   2  -8   2       89.35      104.17     23.17 o 
   3  -8   2      111.99       80.67     34.73 o 
   4  -8   2      147.38      134.63     39.14 o 
   5  -8   2       14.35        8.72     35.48 o 
   6  -8   2       19.13        1.20     38.77 o 
  -5  -7   2      455.51      337.66     42.81 o 
  -4  -7   2        0.86       13.10     30.33 o 
  -3  -7   2      170.98      125.27     32.56 o 
  -2  -7   2       16.36       19.90     23.95 o 
  -1  -7   2       12.49       18.61     24.76 o 
   0  -7   2       28.14       10.01     17.15 o 
   1  -7   2      445.84      478.53     28.33 o 
   2  -7   2      383.14      399.83     27.43 o 
   3  -7   2      835.76      843.75     55.46 o 
   4  -7   2        0.73       -1.61     28.20 o 
   5  -7   2      349.45      367.94     47.86 o 
   6  -7   2       34.18       62.13     39.14 o 
   7  -7   2        0.10       -2.48     41.63 o 
  -6  -6   2       25.96       39.45     39.66 o 
  -5  -6   2      705.96      649.25     52.61 o 
  -4  -6   2        3.39        0.37     24.32 o 
  -3  -6   2      117.61      134.35     30.23 o 
  -2  -6   2       14.10        1.80     19.20 o 
  -1  -6   2     1606.19     1782.72     69.97 o 
   0  -6   2       20.58       15.85     14.40 o 
   1  -6   2      539.79      537.99     26.44 o 
   3  -6   2      788.86      877.28     33.72 o 
   4  -6   2      148.00      134.76     31.15 o 
   5  -6   2      181.54      244.99     38.86 o 
   6  -6   2      454.99      386.25     48.58 o 
   7  -6   2      225.02      236.02     48.50 o 
   8  -6   2       39.81       25.82     41.69 o 
  -6  -5   2       11.45       -6.26     33.35 o 
  -5  -5   2        8.40        4.08     28.47 o 
  -4  -5   2      359.67      291.02     33.81 o 
  -3  -5   2       37.60       22.40     22.75 o 
  -2  -5   2      151.97      173.79     25.97 o 
  -1  -5   2     3278.82     3512.01     70.44 o 
   0  -5   2      913.85      951.17     48.59 o 
   1  -5   2       75.58       94.10     15.88 o 
   2  -5   2       27.43      130.25     35.63 o 
   3  -5   2     1530.79     1676.72     42.88 o 
   4  -5   2       28.16       18.16     20.94 o 
   5  -5   2      951.76      897.01     54.36 o 
   6  -5   2       50.85       29.96     27.92 o 
   7  -5   2     1101.96     1081.35     48.93 o 
   8  -5   2       91.02       78.75     31.69 o 
  -6  -4   2      225.39      263.35     42.13 o 
  -5  -4   2      110.65      114.64     30.47 o 
  -4  -4   2      219.84      300.53     33.53 o 
  -3  -4   2      227.97      232.02     28.02 o 
  -2  -4   2       15.37       32.08     17.55 o 
  -1  -4   2     3172.25     3074.71     58.22 o 
   0  -4   2     2575.72     2568.72     51.61 o 
   1  -4   2     1227.62     1336.51     34.95 o 
   2  -4   2        3.16        3.67      9.59 o 
   3  -4   2      451.20      361.47     18.79 o 
   4  -4   2       55.90       45.84     10.86 o 
   5  -4   2       11.82       16.06     15.76 o 
   6  -4   2        4.49        0.31     17.13 o 
   7  -4   2     1537.15     1503.34     53.47 o 
   8  -4   2      246.03      271.67     34.61 o 
   9  -4   2        1.95        3.19     30.94 o 
  -7  -3   2      324.22      443.11     56.07 o 
  -6  -3   2      454.31      536.43     46.04 o 
  -5  -3   2       97.71       51.66     24.51 o 
  -4  -3   2      581.99      612.73     39.70 o 
  -3  -3   2       90.12       95.85     20.25 o 
  -2  -3   2       14.37        4.58      7.23 o 
  -1  -3   2     1382.13     1281.07     28.80 o 
   0  -3   2     1221.88     1275.02     29.59 o 
   1  -3   2      926.86      883.88     24.39 o 
   3  -3   2     2030.48     2037.28     41.18 o 
   4  -3   2     1511.36     1472.09     31.21 o 
   5  -3   2     1379.24     1367.22     41.53 o 
   6  -3   2        1.19        3.01     15.53 o 
   7  -3   2      150.64      220.34     27.17 o 
   8  -3   2        3.39        3.08     23.73 o 
   9  -3   2       24.86       30.97     29.76 o 
  -8  -2   2      107.63      110.95     49.50 o 
  -7  -2   2       10.07       56.09     38.42 o 
  -6  -2   2     1267.18     1463.99     74.53 o 
  -5  -2   2       50.37       40.81     22.04 o 
  -4  -2   2      111.85      109.59     21.29 o 
  -3  -2   2      356.03      340.84     25.95 o 
  -2  -2   2     4244.31     4639.88    112.88 o 
  -1  -2   2       43.66       38.68     11.01 o 
   0  -2   2      332.56      338.45     12.42 o 
   1  -2   2      120.13       95.97      8.78 o 
   3  -2   2     1570.15     1445.50     26.05 o 
   4  -2   2     1961.12     1912.93     39.47 o 
   5  -2   2     2429.65     2308.26     54.55 o 
   6  -2   2      826.44      813.58     33.86 o 
   7  -2   2      238.26      272.97     27.01 o 
   8  -2   2        1.28        0.13     22.37 o 
   9  -2   2       63.98       85.16     29.81 o 
  -8  -1   2        8.35       33.63     48.69 o 
  -7  -1   2        2.47       -7.32     36.17 o 
  -6  -1   2      203.96      236.72     41.20 o 
  -5  -1   2       35.84       47.59     15.81 o 
  -4  -1   2      303.68      324.23     25.67 o 
  -3  -1   2     1741.69     1862.68     36.46 o 
  -2  -1   2     8363.55     8363.11    125.93 o 
  -1  -1   2     3169.16     2854.74     70.62 o 
   0  -1   2     1629.23     1821.81     31.39 o 
   1  -1   2      336.46      364.32     17.90 o 
   3  -1   2      892.44      866.01     17.79 o 
   4  -1   2      143.26      123.92     11.34 o 
   5  -1   2      681.87      636.28     30.77 o 
   6  -1   2     2651.56     2577.55     60.51 o 
   7  -1   2       70.52       92.87     20.41 o 
   8  -1   2       25.07       29.36     21.18 o 
   9  -1   2      106.66      156.06     39.92 o 
  10  -1   2       16.08       18.66     41.43 o 
  -8   0   2      129.93      111.00     52.82 o 
  -7   0   2       41.39       36.56     41.31 o 
  -6   0   2      182.70      160.43     39.93 o 
  -5   0   2       44.35       75.86     28.00 o 
  -4   0   2      117.15      114.38     11.19 o 
  -3   0   2       39.37       42.14      7.72 o 
  -2   0   2     7166.99     7328.81     95.27 o 
  -1   0   2     4279.04     4291.99     67.01 o 
   0   0   2      299.76      312.96      9.66 o 
   1   0   2     1003.30      953.31     21.89 o 
   2   0   2     2812.87     2839.50     39.39 o 
   3   0   2     1076.15     1123.01     20.44 o 
   4   0   2      120.56      105.45     15.03 o 
   5   0   2      158.48      200.23     16.58 o 
   6   0   2      994.90      992.35     33.63 o 
   7   0   2      134.96      131.78     20.09 o 
   8   0   2       27.18       30.64     19.96 o 
   9   0   2       92.50       61.75     32.66 o 
  -8   1   2      120.81      138.59     54.59 o 
  -7   1   2      460.02      448.83     59.86 o 
  -6   1   2       19.75       22.51     32.81 o 
  -5   1   2       83.75      111.88     20.34 o 
  -4   1   2      243.96      240.47     43.53 o 
  -3   1   2      432.47      417.28     14.54 o 
  -2   1   2     1323.26     1242.06     26.25 o 
  -1   1   2      100.46      112.17     17.78 o 
   0   1   2     8958.45     8675.25    134.87 o 
   1   1   2      426.14      423.29      8.55 o 
   2   1   2     5233.02     5342.19     83.98 o 
   3   1   2      808.07      754.23     30.27 o 
   4   1   2     2218.73     2338.27     68.08 o 
   5   1   2        2.93       10.66      9.88 o 
   6   1   2      166.61      171.77     17.33 o 
   7   1   2      115.28       83.78     17.09 o 
   8   1   2      159.81      170.38     23.52 o 
   9   1   2      124.08      114.17     41.66 o 
  -8   2   2       84.76       87.14     51.08 o 
  -7   2   2      457.12      471.45     59.40 o 
  -6   2   2      230.32      245.04     64.31 o 
  -5   2   2      700.28      487.48     46.15 o 
  -3   2   2     3730.72     3581.73     57.47 o 
  -2   2   2       17.96       23.38      6.62 o 
  -1   2   2      385.40      411.66     12.63 o 
   0   2   2     4021.94     5008.78    105.94 o 
   1   2   2      279.08      275.50     12.74 o 
   3   2   2      800.12      686.98     29.60 o 
   4   2   2     5716.23     5704.90    137.10 o 
   5   2   2      803.92      821.13     39.47 o 
   6   2   2      634.33      682.16     40.00 o 
   7   2   2        2.25       -2.90     14.21 o 
   8   2   2      202.53      206.44     23.71 o 
   9   2   2        2.70       27.96     30.23 o 
  -8   3   2        1.45      -12.98     47.75 o 
  -7   3   2      207.71      256.03     53.89 o 
  -6   3   2       17.98       26.55     21.70 o 
  -5   3   2       42.28       38.19     18.30 o 
  -4   3   2     2349.82     2224.88     56.59 o 
  -3   3   2     2564.28     2393.04     40.11 o 
  -2   3   2      102.39      112.07      9.71 o 
  -1   3   2      307.65      343.49     18.28 o 
   0   3   2      234.48      249.86     23.83 o 
   2   3   2        5.41       -0.75      9.79 o 
   3   3   2      244.19      286.73     27.71 o 
   4   3   2     1303.10     1249.85     46.65 o 
   5   3   2      175.23      213.05     25.17 o 
   6   3   2      457.62      475.29     36.60 o 
   7   3   2      289.11      309.74     33.75 o 
   8   3   2      195.17      202.56     32.71 o 
   9   3   2       69.30       56.28     31.15 o 
  -7   4   2        1.26       -4.62     26.54 o 
  -6   4   2       22.99       12.97     22.19 o 
  -5   4   2        2.68       10.67     18.82 o 
  -4   4   2      102.32       82.19     19.45 o 
  -3   4   2     1488.22     1455.01     45.00 o 
  -2   4   2      699.08      683.60     32.18 o 
  -1   4   2      296.61      348.54     21.68 o 
   0   4   2     1574.43     2009.23     70.99 o 
   1   4   2     5227.36     6275.43    160.65 o 
   2   4   2      136.96      184.20     23.32 o 
   3   4   2      155.82      206.95     24.98 o 
   4   4   2      377.03      683.71     57.73 o 
   5   4   2      506.43     1026.98     67.31 o 
   6   4   2        2.51        1.44     19.79 o 
   7   4   2       22.03       -2.62     24.29 o 
   9   4   2      142.78      184.81     43.33 o 
  -7   5   2      211.02      223.31     36.20 o 
  -6   5   2       48.03       70.41     26.91 o 
  -5   5   2      499.39      558.47     37.20 o 
  -4   5   2      134.27      147.55     24.35 o 
  -3   5   2      151.99      160.29     23.26 o 
  -2   5   2        2.79        2.57     15.63 o 
  -1   5   2      189.22      229.81     30.67 o 
   0   5   2     4326.11     5359.10    149.22 o 
   1   5   2     3566.82     4328.91    127.58 o 
   2   5   2      368.41      281.18     29.69 o 
   3   5   2     1964.77     1820.24     66.03 o 
   4   5   2      172.65      193.35     35.24 o 
   5   5   2      249.08      872.43     93.99 o 
   6   5   2       16.75       72.32     59.74 o 
   8   5   2      334.25      299.57     36.62 o 
  -7   6   2       73.42       73.27     34.17 o 
  -6   6   2      310.29      307.05     38.12 o 
  -5   6   2      688.73      624.47     42.09 o 
  -4   6   2     1060.98     1026.62     47.13 o 
  -3   6   2      157.73      194.86     27.08 o 
  -2   6   2        1.43       12.82     25.30 o 
  -1   6   2       40.61       66.04     28.32 o 
   0   6   2       41.33      104.75     30.78 o 
   1   6   2      503.81      665.37     51.99 o 
   2   6   2      947.27      934.46     49.91 o 
   3   6   2     1578.47     1326.22     57.31 o 
   4   6   2       58.14       42.59     27.13 o 
   5   6   2      438.74      648.08     77.70 o 
   7   6   2      329.12      284.94     34.81 o 
   8   6   2        0.15       -3.49     28.20 o 
  -6   7   2      131.50      101.29     34.49 o 
  -5   7   2      684.57      591.41     45.14 o 
  -4   7   2      178.71      137.20     38.94 o 
  -3   7   2       77.71       56.54     33.30 o 
  -2   7   2       70.64      148.60     38.89 o 
  -1   7   2      573.10      633.16     59.42 o 
   0   7   2     1167.50     1524.01     79.75 o 
   1   7   2        2.13       -2.94     27.54 o 
   2   7   2       48.89       59.12     27.51 o 
   3   7   2      785.70      645.63     43.60 o 
   4   7   2      124.76      102.67     30.87 o 
   5   7   2       90.05       91.62     50.76 o 
   7   7   2      196.12      184.48     32.53 o 
  -5   8   2       61.66       25.04     38.51 o 
  -4   8   2      204.27      106.93     42.29 o 
  -3   8   2        2.56        8.38     36.46 o 
  -2   8   2       50.50      165.27     47.35 o 
  -1   8   2     1274.88     1636.85     91.38 o 
   0   8   2      642.93      990.58     76.00 o 
   1   8   2      325.42      377.42     49.37 o 
   2   8   2      307.72      326.84     42.81 o 
   3   8   2      103.73      109.49     32.31 o 
   4   8   2        3.73        2.21     29.94 o 
   6   8   2       15.55        1.10     22.91 o 
  -4   9   2       32.61       42.25     51.84 o 
  -3   9   2        2.73        4.23     44.85 o 
  -2   9   2       52.42       39.99     49.31 o 
  -1   9   2      446.86      457.15     66.24 o 
   0   9   2      656.24      682.73     71.77 o 
   1   9   2       84.42       97.57     41.66 o 
   2   9   2      434.31      361.97     48.78 o 
   3   9   2       96.09       58.04     35.06 o 
   4   9   2       82.33       41.04     25.55 o 
   5   9   2        6.25       -5.01     23.21 o 
  -2  10   2       93.59       71.43     57.55 o 
  -1  10   2        5.47       -0.03     53.08 o 
   0  10   2       48.90       63.26     32.02 o 
   1  10   2      214.47      251.26     35.92 o 
   2  10   2       97.23       62.75     28.30 o 
   3  10   2        8.67        6.46     22.89 o 
  -1  -9   3      285.85      124.42     34.56 o 
   0  -9   3      307.99      268.12     46.38 o 
   1  -9   3      329.76      478.58     51.92 o 
   2  -9   3       39.05       19.97     32.73 o 
   3  -9   3        7.09        2.70     39.99 o 
   4  -9   3        1.62       -1.14     39.67 o 
  -3  -8   3      192.26      107.43     34.54 o 
  -2  -8   3      200.52      143.15     36.12 o 
  -1  -8   3      120.20      141.98     35.84 o 
   0  -8   3      790.98      505.53     45.23 o 
   1  -8   3     1435.30     1562.14     74.06 o 
   2  -8   3        0.03       -2.31     20.99 o 
   3  -8   3        2.48       -0.87     32.30 o 
   4  -8   3      234.70      310.21     47.69 o 
   5  -8   3      113.83       86.11     40.08 o 
   6  -8   3      230.86      192.50     49.08 o 
  -4  -7   3       45.36       49.51     37.65 o 
  -3  -7   3      118.09       86.13     31.31 o 
  -2  -7   3        2.50       10.74     27.68 o 
  -1  -7   3      122.28      128.66     31.98 o 
   0  -7   3      186.64       88.52     25.40 o 
   1  -7   3     1601.79     1673.60     71.45 o 
   2  -7   3      396.44      383.79     28.47 o 
   3  -7   3        0.42        0.87     18.45 o 
   4  -7   3      255.95      350.48     43.92 o 
   5  -7   3      710.55      722.19     60.34 o 
   6  -7   3        2.19        0.00     34.76 o 
   7  -7   3       22.60       15.28     41.55 o 
  -5  -6   3      180.55      166.37     39.85 o 
  -4  -6   3       32.25       28.12     34.02 o 
  -3  -6   3      718.98      620.03     50.25 o 
  -2  -6   3      344.03      312.83     38.22 o 
  -1  -6   3      435.71      385.76     38.46 o 
   0  -6   3      123.00       97.64     27.24 o 
   1  -6   3      207.99      232.84     32.93 o 
   2  -6   3       62.36       66.91     26.07 o 
   3  -6   3        4.65        5.41     16.27 o 
   4  -6   3      111.91      100.11     30.10 o 
   5  -6   3     1043.02     1071.47     63.60 o 
   6  -6   3      495.31      448.48     52.05 o 
   7  -6   3      258.93      202.37     45.23 o 
   8  -6   3       13.23       22.60     37.89 o 
  -6  -5   3        5.02        8.39     37.92 o 
  -5  -5   3      250.87      266.18     44.93 o 
  -4  -5   3      314.49      377.76     44.20 o 
  -3  -5   3     1046.64     1107.75     60.31 o 
  -2  -5   3      635.89      672.04     44.59 o 
  -1  -5   3     1226.24     1403.61     61.28 o 
   0  -5   3      883.55      892.80     87.37 o 
   1  -5   3      167.91      185.74     30.71 o 
   2  -5   3        5.67       59.35     20.84 o 
   3  -5   3      442.36      481.51     25.79 o 
   4  -5   3      244.35      210.28     19.41 o 
   5  -5   3      676.06      704.13     49.67 o 
   6  -5   3      350.63      302.26     40.32 o 
   7  -5   3      326.82      465.07     51.82 o 
   8  -5   3       35.94       55.68     37.85 o 
  -6  -4   3        0.18        1.15     32.70 o 
  -5  -4   3       23.22       28.28     29.81 o 
  -4  -4   3        7.64       -1.00     24.31 o 
  -3  -4   3      336.80      402.80     35.77 o 
  -2  -4   3       15.03       12.26     19.92 o 
  -1  -4   3     2024.62     2343.38     77.13 o 
   0  -4   3     5295.26     5795.38     98.26 o 
   1  -4   3      155.21      169.36     27.05 o 
   3  -4   3      857.38      825.01     27.47 o 
   4  -4   3      314.38      306.38     46.13 o 
   5  -4   3     1153.81     1121.81     55.40 o 
   6  -4   3       84.78      100.85     28.96 o 
   7  -4   3      430.88      407.94     37.87 o 
   8  -4   3        7.13        6.78     24.45 o 
   9  -4   3      103.75       81.91     41.92 o 
  -7  -3   3       22.53       78.34     44.92 o 
  -5  -3   3       18.62       24.90     29.83 o 
  -4  -3   3      466.60      514.04     39.75 o 
  -3  -3   3       51.87       63.98     22.22 o 
  -2  -3   3        4.13        0.34     16.52 o 
  -1  -3   3     1232.35     1284.03     50.23 o 
   0  -3   3      789.84      688.76     20.71 o 
   1  -3   3        5.99        7.61      8.00 o 
   2  -3   3      482.05      587.48     20.87 o 
   3  -3   3     3687.73     3637.74     66.57 o 
   4  -3   3      841.95      740.99     61.24 o 
   5  -3   3        1.66        2.71     17.46 o 
   6  -3   3       88.22       65.48     18.26 o 
   7  -3   3       29.07       44.57     20.82 o 
   8  -3   3       84.67       87.38     25.94 o 
   9  -3   3       19.26        9.16     35.38 o 
  -7  -2   3       13.21       79.28     43.60 o 
  -6  -2   3      346.18      323.79     47.88 o 
  -5  -2   3        0.76       -0.05     22.15 o 
  -4  -2   3     1412.32     1475.71     58.38 o 
  -3  -2   3      521.15      589.58     35.71 o 
  -2  -2   3      474.96      418.90     27.84 o 
  -1  -2   3      522.35      514.77     28.37 o 
   0  -2   3      525.54      462.95     14.40 o 
   1  -2   3       58.87       87.10      8.81 o 
   2  -2   3        2.78        0.45      6.81 o 
   3  -2   3     2596.97     2378.48     46.65 o 
   4  -2   3     3863.64     3576.61     83.00 o 
   5  -2   3      375.99      380.21     27.34 o 
   6  -2   3      575.99      520.03     27.34 o 
   7  -2   3      935.27      930.14     38.43 o 
   8  -2   3       66.00       75.57     24.42 o 
   9  -2   3        5.71       11.67     34.68 o 
  10  -2   3        8.12        1.95     41.02 o 
  -7  -1   3       11.72       81.39     45.06 o 
  -6  -1   3      177.70      239.17     45.04 o 
  -5  -1   3       25.17       41.78     28.29 o 
  -4  -1   3     2161.36     2278.82     54.47 o 
  -3  -1   3      273.63      256.23     23.53 o 
  -2  -1   3     2932.93     2768.52     75.92 o 
  -1  -1   3       81.68       85.74     14.12 o 
   0  -1   3       33.05       21.22      5.13 o 
   1  -1   3       26.24       22.67      6.20 o 
   2  -1   3      236.57      250.12     18.56 o 
   4  -1   3     1946.63     1776.21     31.32 o 
   5  -1   3     3243.85     3184.43     49.99 o 
   6  -1   3     1627.34     1620.12     44.61 o 
   7  -1   3      470.23      518.92     30.64 o 
   8  -1   3      312.46      358.11     33.96 o 
   9  -1   3        3.59        7.32     32.55 o 
  10  -1   3       82.13      124.18     44.09 o 
  -7   0   3       45.66       53.94     47.44 o 
  -6   0   3       85.32      112.53     42.10 o 
  -5   0   3       87.98       84.03     32.14 o 
  -4   0   3      200.03      240.73     19.93 o 
  -3   0   3      333.86      343.03     14.55 o 
  -2   0   3     3049.34     3095.79     46.65 o 
  -1   0   3     1764.68     1660.88     44.86 o 
   0   0   3     5672.67     6051.47    118.27 o 
   1   0   3       55.78       69.14      7.12 o 
   2   0   3     6911.88     6411.53    100.20 o 
   3   0   3      213.78      191.69      8.40 o 
   4   0   3     1557.82     1628.79     28.92 o 
   5   0   3       47.79       39.91      8.54 o 
   6   0   3      398.10      412.57     23.83 o 
   7   0   3        9.37        1.98     15.24 o 
   8   0   3      216.56      207.37     24.59 o 
   9   0   3      249.95      300.56     41.93 o 
  10   0   3      525.32      638.49     60.94 o 
  -7   1   3       57.56       40.53     45.12 o 
  -6   1   3      513.36      538.75     61.29 o 
  -5   1   3      111.71      154.01     39.15 o 
  -4   1   3      130.11      114.77     19.56 o 
  -3   1   3        0.18       -2.11      8.30 o 
  -2   1   3     1676.25     1700.23     30.56 o 
  -1   1   3     2070.45     1825.55     30.37 o 
   0   1   3     1141.61     1099.83     35.04 o 
   1   1   3     2999.31     2936.91     51.89 o 
   2   1   3    11791.48    11430.47    171.98 o 
   3   1   3      743.51      685.41     20.82 o 
   4   1   3       92.62       79.24      7.76 o 
   5   1   3       30.80       49.72     10.80 o 
   6   1   3      577.64      498.80     24.73 o 
   7   1   3       10.83        1.55     13.84 o 
   8   1   3      181.85      188.89     26.85 o 
   9   1   3      154.32      211.84     37.97 o 
  10   1   3      293.24      286.16     47.04 o 
  -7   2   3        2.34       17.62     43.43 o 
  -6   2   3      266.40      171.18     43.74 o 
  -5   2   3      841.22      803.03     58.45 o 
  -4   2   3      223.20      251.82     25.91 o 
  -3   2   3     1014.40      989.92     24.21 o 
  -2   2   3      787.78      706.19     32.61 o 
  -1   2   3      129.83      114.40     11.22 o 
   0   2   3        3.29       41.43      7.57 o 
   1   2   3      231.73      264.29     16.43 o 
   2   2   3     6410.12     5775.96    131.58 o 
   3   2   3     4634.34     5087.58     86.63 o 
   4   2   3     2212.30     2596.41     75.04 o 
   5   2   3      630.48      724.90     38.16 o 
   6   2   3      557.26      581.49     38.09 o 
   7   2   3       18.28       10.90     13.32 o 
   8   2   3       50.16       40.19     26.87 o 
   9   2   3        3.18       22.66     28.76 o 
  -7   3   3      278.46       48.19     47.33 o 
  -6   3   3        1.75       10.22     36.67 o 
  -4   3   3      635.64      609.37     31.26 o 
  -3   3   3     1309.15     1214.16     38.71 o 
  -2   3   3      137.36      152.19     11.61 o 
  -1   3   3      309.89      318.15     24.54 o 
   0   3   3      158.34      189.72     11.59 o 
   1   3   3      251.21      223.89     14.80 o 
   2   3   3     1176.64     1110.56     41.31 o 
   3   3   3      961.84     1093.66     47.58 o 
   4   3   3      476.13      480.80     30.86 o 
   5   3   3     1198.80     1275.98     52.42 o 
   6   3   3     1206.86     1349.65     57.65 o 
   7   3   3       77.65      126.20     27.93 o 
   8   3   3      231.25      286.07     38.25 o 
   9   3   3      140.42      199.35     37.83 o 
  -7   4   3      131.84      105.81     52.46 o 
  -6   4   3      121.14      110.19     28.23 o 
  -5   4   3       28.00       16.91     21.17 o 
  -4   4   3      115.89      140.96     22.25 o 
  -3   4   3     1763.56     1824.98     69.82 o 
  -2   4   3       85.00       89.95     17.27 o 
  -1   4   3      353.17      378.49     23.68 o 
   0   4   3      342.70      325.97     32.91 o 
   1   4   3     1834.33     1847.95     69.03 o 
   2   4   3      310.28      322.53     28.76 o 
   3   4   3        7.42        3.97     16.97 o 
   4   4   3      303.71      551.40     50.29 o 
   5   4   3      234.76      254.65     35.86 o 
   6   4   3      307.97      297.02     34.02 o 
   7   4   3     1015.07     1132.20     57.92 o 
   8   4   3      403.63      508.99     46.93 o 
  -7   5   3      361.07      508.54     75.72 o 
  -6   5   3        8.43        9.97     27.09 o 
  -5   5   3       52.54       76.39     25.57 o 
  -4   5   3        0.93       -2.06     19.18 o 
  -3   5   3      463.28      443.79     32.55 o 
  -2   5   3       48.63       66.14     19.42 o 
  -1   5   3        3.86        6.89     15.08 o 
   0   5   3      289.99      347.31     39.92 o 
   1   5   3     3699.03     4100.63    124.27 o 
   2   5   3      351.56      379.37     35.21 o 
   3   5   3      635.45      676.87     41.68 o 
   4   5   3       39.92       57.21     32.10 o 
   5   5   3      225.16      434.46     67.11 o 
   6   5   3      207.58      317.59     49.00 o 
   7   5   3       48.77       27.86     18.38 o 
  -6   6   3      109.48      125.14     33.84 o 
  -5   6   3      190.63      186.18     32.55 o 
  -4   6   3       84.14       85.88     26.57 o 
  -3   6   3      199.66      244.16     31.74 o 
  -2   6   3        3.09       18.79     28.04 o 
  -1   6   3      128.56      159.03     34.50 o 
   0   6   3      166.80      175.03     37.22 o 
   1   6   3     4441.80     5562.77    163.89 o 
   2   6   3      746.97      659.86     44.39 o 
   3   6   3       50.81       42.39     22.93 o 
   4   6   3        2.58       -2.25     27.90 o 
   5   6   3      118.94      328.67     74.00 o 
   6   6   3        1.66       43.15     93.93 o 
   7   6   3      108.27      158.90     48.07 o 
  -5   7   3       23.69       23.75     28.78 o 
  -4   7   3      272.16      254.13     35.71 o 
  -3   7   3       22.85       24.47     34.43 o 
  -2   7   3      240.58      266.38     47.30 o 
  -1   7   3      230.50      278.93     49.44 o 
   0   7   3       55.76       87.26     38.19 o 
   1   7   3      539.34      752.69     62.85 o 
   2   7   3        8.07       -5.16     24.93 o 
   3   7   3      252.57      258.11     34.85 o 
   4   7   3       22.39       -7.54     28.27 o 
   5   7   3     1504.23     2968.89    140.05 o 
   6   7   3      248.35     1069.08    183.48 o 
  -5   8   3      191.87      106.06     44.99 o 
  -4   8   3      113.60       73.27     43.74 o 
  -3   8   3      138.97       97.20     45.31 o 
  -2   8   3      142.98      195.88     52.79 o 
  -1   8   3      170.83      206.12     53.86 o 
   0   8   3      189.55      313.05     56.34 o 
   1   8   3      242.03      245.68     47.76 o 
   2   8   3        3.30       20.53     30.21 o 
   3   8   3      130.93      122.30     32.84 o 
   4   8   3       26.95       24.25     31.35 o 
   5   8   3      250.76      421.39     67.40 o 
  -3   9   3       20.31       16.91     49.13 o 
  -2   9   3       14.13       21.16     54.04 o 
  -1   9   3      601.48      622.95     81.53 o 
   0   9   3     1200.84     1703.46    104.79 o 
   1   9   3       55.72       59.82     42.32 o 
   2   9   3      123.93       68.94     36.71 o 
   3   9   3      118.35      124.99     37.54 o 
   4   9   3       15.39        8.15     36.92 o 
   5   9   3       48.02       23.01     54.84 o 
  -2  10   3       52.34       69.53     65.94 o 
  -1  10   3       42.68       19.30     61.50 o 
   1  10   3       22.80       19.38     45.21 o 
   2  10   3        5.55        4.32     38.47 o 
   3  10   3       57.50       19.13     38.31 o 
   4  10   3      306.88      249.46     55.74 o 
   1  -9   4        7.71       13.78     38.42 o 
   2  -9   4        9.26       -2.01     32.74 o 
  -2  -8   4      137.30      165.70     40.50 o 
  -1  -8   4      177.09      147.84     39.01 o 
   0  -8   4      127.51       90.81     33.71 o 
   1  -8   4      337.34      291.22     42.30 o 
   2  -8   4       96.61       98.90     33.46 o 
   4  -8   4        6.24       56.44     39.55 o 
   5  -8   4       23.74        5.14     38.52 o 
  -3  -7   4      216.03      200.49     44.59 o 
  -2  -7   4        8.30       -0.47     26.56 o 
  -1  -7   4      231.65      216.04     35.56 o 
   0  -7   4       71.82       77.37     32.66 o 
   1  -7   4     1338.28     1441.74     69.49 o 
   2  -7   4       10.30        7.66     25.70 o 
   3  -7   4      240.33      245.05     26.50 o 
   4  -7   4      148.48      275.71     43.47 o 
   5  -7   4      257.15      219.01     44.73 o 
   6  -7   4       46.39       61.81     38.62 o 
   7  -7   4      228.73      234.61     54.20 o 
  -4  -6   4       63.83       74.72     39.22 o 
  -3  -6   4      377.39      453.66     49.59 o 
  -2  -6   4      191.98      167.09     32.71 o 
  -1  -6   4      216.48      184.97     30.90 o 
   0  -6   4       45.14       31.33     23.17 o 
   1  -6   4      510.17      416.60     36.67 o 
   2  -6   4        0.47        2.81     16.92 o 
   3  -6   4       76.80       70.99     19.93 o 
   4  -6   4      299.35      396.68     43.37 o 
   5  -6   4     2359.83     2332.33     93.31 o 
   6  -6   4       61.50       20.25     35.00 o 
   7  -6   4        0.37       -5.33     35.96 o 
   8  -6   4       28.64       12.24     40.36 o 
  -5  -5   4        9.06       14.07     34.99 o 
  -4  -5   4        1.92       -4.63     31.62 o 
  -3  -5   4      918.21     1056.37     62.89 o 
  -2  -5   4      443.65      420.14     38.67 o 
  -1  -5   4      335.62      323.29     36.02 o 
   0  -5   4       10.04       18.90     19.37 o 
   1  -5   4     1074.82     1151.36     55.37 o 
   2  -5   4       76.52       98.20     23.74 o 
   3  -5   4      194.95      193.79     20.05 o 
   4  -5   4      887.33      888.36     39.12 o 
   5  -5   4     1060.52     1169.74     64.59 o 
   6  -5   4      418.11      570.87     52.77 o 
   7  -5   4      281.25      327.60     47.84 o 
   8  -5   4        6.69        6.83     34.94 o 
  -5  -4   4       18.16        6.56     33.45 o 
  -4  -4   4      327.20      301.83     41.07 o 
  -3  -4   4      281.21      275.77     33.71 o 
  -2  -4   4      988.45      963.80     51.12 o 
  -1  -4   4      744.98      847.17     48.05 o 
   0  -4   4      603.82      600.33     38.17 o 
   1  -4   4     1369.92     1451.27     37.46 o 
   3  -4   4      103.33      107.91     15.29 o 
   4  -4   4      260.65      300.10     28.89 o 
   5  -4   4     1587.41     1399.98     63.83 o 
   6  -4   4       53.25       60.01     28.53 o 
   7  -4   4      383.18      407.62     45.90 o 
   8  -4   4       22.71       21.86     31.97 o 
   9  -4   4      538.89      560.17     59.93 o 
  -6  -3   4       84.89      137.34     45.58 o 
  -5  -3   4      272.65      360.79     43.30 o 
  -4  -3   4      591.72      705.67     50.04 o 
  -3  -3   4      477.95      451.84     38.69 o 
  -2  -3   4      241.64      239.39     27.92 o 
  -1  -3   4      131.70      117.80     21.59 o 
   0  -3   4     1099.14     1097.51     47.00 o 
   1  -3   4        7.55        3.03      8.79 o 
   2  -3   4      950.67     1062.16     30.00 o 
   3  -3   4     1036.40      568.51     33.39 o 
   4  -3   4     1459.41     1387.62     36.53 o 
   5  -3   4       46.58       41.52     12.59 o 
   6  -3   4       60.51       69.70     26.22 o 
   7  -3   4       20.27       35.93     27.37 o 
   8  -3   4        5.41        2.23     28.54 o 
   9  -3   4      508.71      480.30     53.17 o 
  -6  -2   4       53.90       67.94     40.67 o 
  -5  -2   4      243.37      300.59     29.50 o 
  -4  -2   4      937.07     1072.33     53.82 o 
  -3  -2   4      172.56      215.36     26.09 o 
  -2  -2   4       13.59        5.26     16.70 o 
  -1  -2   4        2.91        1.41     14.98 o 
   0  -2   4     2463.08     2669.11     47.60 o 
   1  -2   4      199.80      221.71     12.88 o 
   2  -2   4      512.39      551.32     20.25 o 
   3  -2   4     4216.74     4272.81     75.85 o 
   4  -2   4     4151.88     3965.50     89.91 o 
   5  -2   4        0.06       -1.58      9.79 o 
   6  -2   4       51.00       54.34     16.34 o 
   7  -2   4       28.23       36.09     25.61 o 
   8  -2   4        8.21        3.70     27.76 o 
   9  -2   4      140.72      159.95     40.54 o 
  10  -2   4        9.98        6.09     38.30 o 
  -7  -1   4       13.32      120.02     52.78 o 
  -6  -1   4       34.71       38.44     38.67 o 
  -5  -1   4       10.33       15.77     30.27 o 
  -4  -1   4      559.68      589.75     30.31 o 
  -3  -1   4      624.72      666.80     40.16 o 
  -2  -1   4     1198.34     1269.79     49.88 o 
  -1  -1   4      193.49      238.96     22.67 o 
   0  -1   4     2115.00     2223.31     41.36 o 
   1  -1   4       69.30       78.45      8.59 o 
   2  -1   4      104.42      156.17     12.67 o 
   3  -1   4      970.00      887.25     25.55 o 
   5  -1   4       45.38       50.39     13.05 o 
   6  -1   4      111.32      110.37     12.22 o 
   7  -1   4      669.18      601.86     43.92 o 
   8  -1   4      584.12      577.53     49.58 o 
   9  -1   4        6.00        6.20     29.85 o 
  10  -1   4       22.24        0.53     36.48 o 
  -7   0   4       18.21       16.26     49.99 o 
  -6   0   4        5.76        4.87     40.02 o 
  -5   0   4      467.08      569.76     57.21 o 
  -4   0   4     1066.39     1198.41     40.30 o 
  -3   0   4      804.93      900.11     33.28 o 
  -2   0   4      267.93      260.75     31.84 o 
  -1   0   4       46.49       69.95      8.20 o 
   0   0   4     2429.32     2318.45     43.80 o 
   1   0   4        9.90       19.81      7.35 o 
   2   0   4      398.01      367.74     20.32 o 
   3   0   4       21.81       22.41      8.29 o 
   4   0   4      945.70      797.13     24.86 o 
   5   0   4       85.61      100.79     13.21 o 
   6   0   4      680.18      630.10     25.56 o 
   7   0   4      204.14      225.10     30.31 o 
   8   0   4     1488.91     1307.64     62.40 o 
   9   0   4      142.34      165.02     35.91 o 
  10   0   4       19.33       27.92     34.83 o 
  -7   1   4       54.34       29.83     50.63 o 
  -6   1   4      419.42      305.42     55.45 o 
  -5   1   4      314.42      378.20     53.63 o 
  -4   1   4       89.14       87.45     33.32 o 
  -3   1   4       16.20       14.12     13.88 o 
  -2   1   4      103.84       79.28     10.25 o 
  -1   1   4      437.22      419.98     14.81 o 
   0   1   4     2465.33     2544.60     95.28 o 
   1   1   4     5120.12     4759.27     81.22 o 
   2   1   4     2185.49     2181.35    129.62 o 
   3   1   4     1586.84     1548.02     35.45 o 
   4   1   4      508.78      514.93     42.01 o 
   5   1   4       15.69       15.47      8.34 o 
   6   1   4      366.22      370.32     33.47 o 
   7   1   4      542.75      571.41     41.00 o 
   8   1   4      812.37      785.21     50.16 o 
   9   1   4       49.46       61.04     31.63 o 
  10   1   4      322.22      408.18     50.02 o 
  -7   2   4       59.89       43.88     51.30 o 
  -6   2   4      160.42      104.92     45.84 o 
  -5   2   4      380.16      364.14     51.46 o 
  -4   2   4        5.40       -6.60     26.22 o 
  -3   2   4      118.99      117.02     13.41 o 
  -2   2   4      294.03      283.12     31.51 o 
  -1   2   4      352.48      291.65     26.59 o 
   0   2   4       49.48       66.59     48.43 o 
   1   2   4      154.46      140.22     11.99 o 
   2   2   4     5088.34     5037.97     86.89 o 
   3   2   4     2248.34     2283.71     51.93 o 
   4   2   4      548.70      576.08     41.81 o 
   5   2   4     1084.98     1115.59     47.85 o 
   6   2   4      284.31      218.82     25.97 o 
   7   2   4      343.90      418.47     39.48 o 
   8   2   4       23.75        7.86     24.39 o 
   9   2   4       17.68      104.51     32.27 o 
  10   2   4      227.50      249.88     43.06 o 
  -7   3   4       14.74        0.55     52.78 o 
  -6   3   4      179.52      216.56     54.06 o 
  -5   3   4      798.87      826.81     64.70 o 
  -4   3   4       92.43       79.17     20.94 o 
  -3   3   4       69.88       80.04     17.80 o 
  -2   3   4      536.68      508.56     23.43 o 
  -1   3   4     2092.47     2003.51     37.72 o 
   0   3   4      145.63      240.05     14.75 o 
   1   3   4      568.37      586.67     38.95 o 
   2   3   4     2900.07     2680.33     78.61 o 
   3   3   4      771.66      726.88     67.66 o 
   4   3   4        8.42        2.31     14.32 o 
   5   3   4       65.89       76.70     21.16 o 
   6   3   4     1595.28     2037.06     74.18 o 
   7   3   4      304.86      426.75     41.19 o 
   8   3   4        7.98        1.76     25.33 o 
   9   3   4       34.29       40.82     32.43 o 
  10   3   4      191.63      194.59     42.40 o 
  -6   4   4       52.36       36.78     46.79 o 
  -5   4   4      102.98      100.87     42.31 o 
  -4   4   4      139.20      140.97     24.10 o 
  -3   4   4       54.65       61.15     19.47 o 
  -2   4   4      550.62      577.82     22.21 o 
  -1   4   4     3066.04     2911.66     59.47 o 
   0   4   4     1853.27     2128.88     41.57 o 
   1   4   4     1410.06     1400.58     55.20 o 
   2   4   4        3.92       -0.76     15.24 o 
   3   4   4      564.79      642.46     40.63 o 
   4   4   4        4.39      -10.69     22.74 o 
   5   4   4       94.18      127.22     27.27 o 
   6   4   4      910.86      955.44     51.73 o 
   7   4   4     1260.51     1323.62     64.29 o 
   8   4   4       29.64       20.06     29.99 o 
   9   4   4      159.75      170.56     40.15 o 
  -6   5   4      100.96      143.78     55.57 o 
  -5   5   4        9.93       14.23     25.74 o 
  -4   5   4       11.04        7.21     21.57 o 
  -3   5   4      270.25      211.07     26.98 o 
  -2   5   4        0.10       -0.61     17.19 o 
  -1   5   4     1139.10     1151.76     50.44 o 
   0   5   4      737.98      945.78     58.70 o 
   1   5   4     1220.54     1312.67     61.78 o 
   2   5   4       57.16       32.87     19.69 o 
   3   5   4      205.46      160.27     27.45 o 
   4   5   4      288.13      285.10     43.36 o 
   5   5   4      958.25     1614.51     90.44 o 
   6   5   4       26.99       46.50     29.69 o 
   7   5   4       63.99       29.17     15.49 o 
   8   5   4      161.62       67.94     13.17 o 
   9   5   4      118.05       29.22      9.69 o 
  -5   6   4       14.37        5.11     28.36 o 
  -4   6   4        3.50       -7.03     24.50 o 
  -3   6   4      294.79      264.45     32.83 o 
  -2   6   4       68.41       98.09     25.29 o 
  -1   6   4        0.15        8.55     27.66 o 
   0   6   4      263.61      466.02     51.04 o 
   1   6   4     1013.75     1254.91     68.84 o 
   2   6   4       78.12       69.78     25.45 o 
   3   6   4      149.32      142.12     31.55 o 
   4   6   4       26.48       13.99     31.01 o 
   5   6   4      606.59     1251.32    105.14 o 
   6   6   4       21.43       82.30     66.22 o 
   7   6   4       17.42        6.37     28.86 o 
   8   6   4       73.95       40.35     18.08 o 
  -5   7   4       12.42        9.12     31.01 o 
  -4   7   4       41.65       35.21     30.14 o 
  -3   7   4      631.86      554.20     44.53 o 
  -2   7   4      790.24      895.84     70.60 o 
  -1   7   4      159.18      245.73     48.67 o 
   0   7   4      722.10      705.96     66.53 o 
   1   7   4      338.38      408.43     52.06 o 
   2   7   4      140.37      195.67     37.29 o 
   3   7   4       14.33       -2.64     23.99 o 
   4   7   4      387.79      392.68     49.20 o 
   5   7   4     1208.39     2023.21    123.50 o 
   6   7   4       30.43       69.01    108.79 o 
   7   7   4        1.04       -6.95     65.74 o 
  -4   8   4       34.46        6.17     44.14 o 
  -3   8   4      121.04      106.56     49.73 o 
  -2   8   4      289.37      428.08     65.19 o 
  -1   8   4      290.75      318.77     63.78 o 
   0   8   4      458.03      613.63     70.97 o 
   1   8   4      120.37      126.82     44.23 o 
   2   8   4      186.84      211.06     40.85 o 
   3   8   4        0.95       -1.32     27.28 o 
   4   8   4       51.23       44.88     34.37 o 
   5   8   4      186.23      443.21     74.80 o 
   6   8   4      112.14      641.23    170.86 o 
   7   8   4       20.70      105.57    155.89 o 
  -3   9   4       27.40       12.16     54.96 o 
  -2   9   4      249.94      281.68     70.39 o 
  -1   9   4      258.40      372.53     75.30 o 
   0   9   4       22.28       48.83     52.19 o 
   1   9   4       73.45       72.88     45.97 o 
   2   9   4        8.10        0.46     33.58 o 
   3   9   4       61.21       34.53     33.48 o 
   4   9   4      114.41      107.35     43.05 o 
   5   9   4       40.17       96.37     61.88 o 
   6   9   4       77.79      233.28    140.69 o 
  -1  10   4        0.72       -0.09     66.30 o 
   0  10   4       79.94       74.99     63.08 o 
   1  10   4       32.20       35.35     47.73 o 
   2  10   4       41.67       10.10     39.55 o 
   3  10   4      246.91      204.27     48.01 o 
   4  10   4      416.38      283.38     56.35 o 
   0  -8   5       84.08       87.59     42.37 o 
   1  -8   5        1.04        0.54     34.20 o 
   2  -8   5      253.54      206.58     41.27 o 
   3  -8   5      139.50      119.92     40.07 o 
   5  -8   5       21.58       10.02     46.83 o 
  -2  -7   5       12.32       -4.37     32.87 o 
  -1  -7   5      209.33      179.33     40.58 o 
   0  -7   5        3.81       -0.03     30.38 o 
   1  -7   5        0.23        3.05     30.74 o 
   2  -7   5      256.32      302.95     42.75 o 
   3  -7   5      871.24      678.82     51.62 o 
   4  -7   5      358.74      431.02     51.08 o 
   5  -7   5      206.11      216.89     48.77 o 
   6  -7   5      110.80       95.41     45.91 o 
  -3  -6   5      262.72      206.47     41.38 o 
  -2  -6   5      165.87      146.17     37.21 o 
  -1  -6   5      236.19      214.09     37.25 o 
   0  -6   5      241.16      265.14     40.78 o 
   1  -6   5       25.54       27.04     27.60 o 
   2  -6   5       28.32       27.55     27.60 o 
   3  -6   5     1194.42     1278.14     65.09 o 
   4  -6   5      249.29      303.96     88.11 o 
   5  -6   5      562.67      674.08     58.36 o 
   6  -6   5       87.57      113.28     41.50 o 
   7  -6   5      224.10      276.92     52.79 o 
   8  -6   5       18.64       12.29     43.04 o 
  -4  -5   5      204.34      159.80     40.08 o 
  -3  -5   5      703.60      608.39     52.47 o 
  -2  -5   5      437.91      426.13     43.67 o 
  -1  -5   5       18.19       16.08     24.09 o 
   0  -5   5       59.59       20.60     22.74 o 
   1  -5   5      406.16      437.67     40.73 o 
   2  -5   5        2.04        9.47     22.75 o 
   3  -5   5      839.08      879.18     35.47 o 
   4  -5   5       44.51       52.06     18.44 o 
   5  -5   5      277.84      179.88     35.20 o 
   6  -5   5      168.96      149.67     38.21 o 
   7  -5   5      390.82      444.35     51.54 o 
   8  -5   5       74.87       86.59     41.68 o 
  -5  -4   5       31.89       -0.10     38.76 o 
  -4  -4   5       31.23       22.29     35.06 o 
  -3  -4   5      204.69      262.96     40.37 o 
  -2  -4   5      745.82      851.06     54.98 o 
  -1  -4   5       43.26       50.58     25.94 o 
   0  -4   5       68.15       70.08     24.85 o 
   1  -4   5     2594.06     2774.24     90.11 o 
   2  -4   5      760.98      788.80     29.33 o 
   3  -4   5      163.49      175.65     19.12 o 
   4  -4   5        7.82        4.25     14.43 o 
   5  -4   5      695.71      635.31     30.56 o 
   6  -4   5        5.65        0.34     26.15 o 
   7  -4   5      266.26      298.26     43.94 o 
   8  -4   5       50.33       33.89     31.98 o 
   9  -4   5      533.54      562.17     58.90 o 
  -5  -3   5       19.62       15.97     39.32 o 
  -4  -3   5       20.57       22.17     29.38 o 
  -3  -3   5       29.17       38.99     24.82 o 
  -2  -3   5      113.49      134.67     28.61 o 
  -1  -3   5       44.68       21.59     21.83 o 
   0  -3   5       39.71       39.62     18.72 o 
   1  -3   5     2333.18     2252.77     74.51 o 
   2  -3   5     2687.20     2769.89     56.79 o 
   3  -3   5      191.74      162.20     23.45 o 
   4  -3   5      240.68      201.68     18.08 o 
   5  -3   5      920.07      916.67     32.41 o 
   6  -3   5       96.51       81.09     26.78 o 
   7  -3   5       67.46       56.89     29.86 o 
   8  -3   5       36.96       13.86     30.81 o 
   9  -3   5      591.86      606.35     55.89 o 
  -6  -2   5      423.37      635.16     69.38 o 
  -5  -2   5      155.21      178.18     43.55 o 
  -4  -2   5     1031.34     1143.68     62.52 o 
  -3  -2   5       77.01       64.39     25.76 o 
  -2  -2   5      479.61      501.35     36.78 o 
  -1  -2   5        2.57       -3.53     17.87 o 
   0  -2   5        7.14       -0.78     14.47 o 
   1  -2   5      605.61      596.63     20.65 o 
   2  -2   5     3176.99     3033.59    114.02 o 
   3  -2   5      560.26      553.86     22.85 o 
   4  -2   5      988.29      923.53     57.32 o 
   5  -2   5      252.48      235.96     19.79 o 
   6  -2   5      496.33      483.28     35.83 o 
   7  -2   5       49.44       46.46     26.61 o 
   8  -2   5      105.78      104.37     32.29 o 
   9  -2   5      252.17      260.32     43.19 o 
  10  -2   5      168.55      113.71     42.36 o 
  -6  -1   5       29.92       53.11     46.62 o 
  -5  -1   5      154.85      189.56     44.58 o 
  -4  -1   5     1006.27     1074.50     43.74 o 
  -3  -1   5       48.56       44.91     17.79 o 
  -2  -1   5      233.77      285.72     30.18 o 
  -1  -1   5      357.66      337.54     29.89 o 
   0  -1   5     1638.45     1702.75     60.27 o 
   1  -1   5      267.31      292.33     19.58 o 
   2  -1   5        5.94        0.45      8.20 o 
   3  -1   5      139.36      149.17     13.95 o 
   4  -1   5     2656.78     2540.73     52.81 o 
   5  -1   5      129.26       74.82     67.47 o 
   6  -1   5     1141.01     1037.98     33.56 o 
   7  -1   5     1107.33     1003.08     54.45 o 
   8  -1   5      223.65      248.23     38.01 o 
   9  -1   5       34.61       39.81     31.67 o 
  10  -1   5        0.62        4.26     35.30 o 
  -6   0   5       12.80        1.32     45.77 o 
  -5   0   5        3.96       -1.75     38.30 o 
  -4   0   5      621.91      744.49     57.21 o 
  -3   0   5       30.95       37.94     18.02 o 
  -2   0   5       25.56       33.37     19.95 o 
  -1   0   5       76.13       83.09     14.36 o 
   0   0   5     4074.39     4277.56     74.84 o 
   1   0   5     1447.91     1450.34     34.08 o 
   2   0   5      202.58      375.72     42.02 o 
   3   0   5       34.90       42.81      9.81 o 
   4   0   5      982.80      985.02     50.40 o 
   5   0   5       33.46       35.64     11.97 o 
   6   0   5      145.68      120.11     15.68 o 
   7   0   5       69.64       84.15     16.39 o 
   8   0   5     1139.70     1024.15     57.06 o 
   9   0   5        0.21       11.69     28.93 o 
  10   0   5        5.32        0.70     33.78 o 
  -6   1   5       29.67       32.64     47.46 o 
  -5   1   5      223.52      259.65     53.11 o 
  -4   1   5       13.98        4.82     34.43 o 
  -3   1   5      231.03      280.07     72.52 o 
  -2   1   5       47.56       73.01     16.30 o 
  -1   1   5        0.82        0.51      8.42 o 
   0   1   5     9250.39     9201.46    236.21 o 
   1   1   5     1276.83     1116.29     23.29 o 
   2   1   5      462.17      538.91     47.88 o 
   3   1   5      263.95      268.51     16.44 o 
   4   1   5     1113.16     1130.25     32.32 o 
   5   1   5      154.48      185.21     16.72 o 
   6   1   5        0.72        2.85     12.45 o 
   7   1   5        0.71        6.57     22.06 o 
   8   1   5      820.73      781.58     51.12 o 
   9   1   5       89.63       81.08     32.32 o 
  10   1   5       92.80      117.79     39.10 o 
  -6   2   5      147.74       79.67     49.58 o 
  -5   2   5      466.07      247.95     52.52 o 
  -4   2   5        3.10       -0.16     33.16 o 
  -3   2   5      404.60      255.28     39.89 o 
  -2   2   5       43.01       34.69     11.56 o 
  -1   2   5       57.54       47.53     12.67 o 
   0   2   5        2.46       -0.61     14.15 o 
   1   2   5     1520.19     1435.02     29.32 o 
   2   2   5      423.93      471.88     20.70 o 
   3   2   5      262.52      269.25     17.41 o 
   4   2   5     1074.79     1029.82     31.76 o 
   5   2   5      463.07      458.39     42.48 o 
   6   2   5      499.84      533.54     37.79 o 
   7   2   5      304.72      348.05     37.89 o 
   8   2   5      593.06      606.37     49.89 o 
   9   2   5       45.45      125.00     33.63 o 
  10   2   5        7.63        1.32     33.14 o 
  -6   3   5      135.51      131.68     58.27 o 
  -5   3   5      538.07      519.42     64.27 o 
  -4   3   5      178.42      233.02     44.93 o 
  -3   3   5       35.96       21.87     27.56 o 
  -2   3   5      165.75      146.45     15.44 o 
  -1   3   5      698.53      685.16     27.48 o 
   0   3   5       18.97       45.07     10.46 o 
   1   3   5       53.48       62.18     10.48 o 
   2   3   5      205.05      171.63     15.87 o 
   3   3   5      696.48      664.97     27.00 o 
   4   3   5      423.21      401.03     19.13 o 
   5   3   5      893.90     1080.06     50.06 o 
   6   3   5     1566.05     1820.72     71.04 o 
   7   3   5       51.57       81.32     28.66 o 
   8   3   5       30.04       20.39     28.00 o 
   9   3   5        3.27        7.68     30.99 o 
  10   3   5       24.88       51.91     35.17 o 
  -6   4   5        3.84        2.94     53.31 o 
  -5   4   5      127.42      132.83     49.20 o 
  -4   4   5        4.29        4.86     33.92 o 
  -3   4   5       32.90        8.43     19.75 o 
  -2   4   5      487.22      448.81     30.14 o 
  -1   4   5     2538.35     2540.83     48.40 o 
   0   4   5      375.08      490.19     21.01 o 
   1   4   5       40.46       45.17     11.14 o 
   2   4   5       18.31       16.28     12.69 o 
   3   4   5      853.10      938.85     34.92 o 
   4   4   5      703.93      835.85     51.79 o 
   5   4   5      440.38      552.01     44.45 o 
   6   4   5      967.09     1068.53     55.70 o 
   7   4   5      641.04      811.86     52.79 o 
   8   4   5       13.88        2.01     29.32 o 
   9   4   5       37.44       48.73     35.90 o 
  -5   5   5       23.21        7.72     44.30 o 
  -4   5   5        9.85       15.65     25.32 o 
  -3   5   5       18.79       13.15     22.60 o 
  -2   5   5       89.77       70.99     21.78 o 
  -1   5   5     2053.83     2089.09     45.50 o 
   0   5   5      259.48      387.39     22.38 o 
   1   5   5      381.69      421.23     40.00 o 
   2   5   5       10.39        5.55     19.95 o 
   3   5   5      947.43      979.09     52.58 o 
   4   5   5       14.91        1.63     29.82 o 
   5   5   5       10.49       37.61     33.28 o 
   6   5   5        7.74       26.55     27.32 o 
   7   5   5      966.36      618.04     37.24 o 
   8   5   5        1.23       -2.83     11.94 o 
   9   5   5        0.01       -0.52     11.35 o 
  -5   6   5       33.07       17.83     48.94 o 
  -4   6   5       93.90       77.87     30.95 o 
  -3   6   5       12.24       11.02     25.07 o 
  -2   6   5       18.45       16.13     23.31 o 
  -1   6   5      349.38      375.86     32.82 o 
   0   6   5      395.36      615.98     56.09 o 
   1   6   5      202.85      197.66     37.60 o 
   2   6   5      171.94      201.01     31.07 o 
   3   6   5      585.81      645.03     51.25 o 
   4   6   5      277.46      312.67     46.11 o 
   5   6   5      837.70     1484.43     99.66 o 
   6   6   5       53.44       63.46     50.92 o 
   7   6   5       88.84       58.74     28.09 o 
   8   6   5        0.64       -2.51     15.78 o 
  -4   7   5       22.39       35.64     32.90 o 
  -3   7   5      427.07      363.80    111.39 o 
  -2   7   5      300.31      372.20     53.77 o 
  -1   7   5        6.37        1.49     36.09 o 
   0   7   5        2.39       -0.68     33.84 o 
   1   7   5      231.82      249.66     45.04 o 
   2   7   5       34.12       31.60     29.05 o 
   3   7   5      872.01      882.36     54.83 o 
   6   7   5       76.86      142.96     85.93 o 
   7   7   5        0.44       -4.01     47.45 o 
   8   7   5        6.54        1.30     24.32 o 
  -3   8   5      161.12      144.55     54.07 o 
  -2   8   5      530.99      514.73     69.09 o 
  -1   8   5       96.79       60.09     48.82 o 
   0   8   5      120.75      113.64     47.83 o 
   1   8   5       38.15       39.94     39.39 o 
   2   8   5       91.81      105.39     35.64 o 
   3   8   5       55.30       51.81     32.30 o 
   4   8   5       13.66       20.00     35.16 o 
   5   8   5      802.88     1098.19     97.97 o 
   6   8   5      187.20      500.19    138.09 o 
   7   8   5       13.94       20.81     90.14 o 
  -2   9   5      326.01      359.43     77.36 o 
  -1   9   5       31.19       40.06     60.37 o 
   0   9   5       21.31       33.64     51.37 o 
   1   9   5        1.82        0.18     41.89 o 
   2   9   5      426.35      324.71     51.28 o 
   3   9   5       57.39       57.90     36.52 o 
   4   9   5       56.59       94.30     43.67 o 
   5   9   5        6.06       12.31     58.67 o 
   6   9   5       35.12       87.03    123.11 o 
   0  10   5       92.69       56.61     62.76 o 
   1  10   5      237.26      136.44     54.75 o 
   2  10   5      234.43      118.30     45.09 o 
   3  10   5      183.86      119.26     44.67 o 
   0  -7   6       35.35       22.72     31.41 o 
   1  -7   6       40.97       36.42     30.16 o 
   2  -7   6      573.08      574.10     53.68 o 
   3  -7   6     1089.69      975.01     66.45 o 
   6  -7   6        1.55        0.82     45.17 o 
  -2  -6   6       19.09       22.08     40.04 o 
  -1  -6   6      484.10      434.77     48.24 o 
   0  -6   6        1.05        4.90     28.37 o 
   1  -6   6        0.09        9.25     30.58 o 
   2  -6   6      286.15      204.93     35.24 o 
   3  -6   6     1417.00     1302.90     68.45 o 
   4  -6   6      256.07      265.66     39.69 o 
   5  -6   6      177.53      155.01     40.75 o 
   6  -6   6       19.74        9.13     37.47 o 
   7  -6   6      283.34      427.38     59.89 o 
  -3  -5   6       72.44       47.58     36.69 o 
  -2  -5   6      194.98      193.78     41.28 o 
  -1  -5   6      417.81      369.12     45.48 o 
   0  -5   6      133.74      173.04     37.50 o 
   1  -5   6      126.95      129.83     34.06 o 
   2  -5   6       15.72        6.53     24.69 o 
   3  -5   6      541.73      648.02     47.77 o 
   4  -5   6      114.12      176.34     24.18 o 
   5  -5   6      570.27      656.59     53.90 o 
   6  -5   6        0.34       -2.67     32.06 o 
   7  -5   6      728.27      724.53     63.43 o 
   8  -5   6       56.20       49.83     41.92 o 
  -4  -4   6       21.17       30.60     39.23 o 
  -3  -4   6      289.85      321.80     46.46 o 
  -2  -4   6      317.91      329.31     43.07 o 
  -1  -4   6       97.04      102.10     29.28 o 
   0  -4   6      193.08      151.64     29.96 o 
   1  -4   6      265.56      255.86     35.29 o 
   2  -4   6     1042.62     1138.57     59.47 o 
   3  -4   6      277.12      325.55     24.17 o 
   4  -4   6      277.02      285.97     22.90 o 
   5  -4   6        9.39        5.40     16.08 o 
   6  -4   6       42.92       34.15     29.24 o 
   7  -4   6      739.33      828.35     61.65 o 
   8  -4   6      471.36      499.03     54.19 o 
   9  -4   6      241.42      181.42     46.20 o 
  -4  -3   6        0.68       -4.62     36.05 o 
  -3  -3   6        9.70       30.35     32.39 o 
  -2  -3   6      256.70      277.16     38.37 o 
  -1  -3   6        6.03        0.01     24.51 o 
   0  -3   6        7.65       18.47     23.15 o 
   1  -3   6     2091.50     2065.24     76.73 o 
   2  -3   6     2072.94     2088.28     75.27 o 
   3  -3   6       11.72        9.43     13.50 o 
   4  -3   6      302.14      291.61     21.59 o 
   5  -3   6      142.67      131.74     18.68 o 
   6  -3   6        1.22       -0.63     24.60 o 
   7  -3   6      392.08      351.71     43.09 o 
   8  -3   6      246.44      242.03     41.99 o 
   9  -3   6      373.31      370.69     50.58 o 
  -5  -2   6       69.57       72.63     43.59 o 
  -4  -2   6       26.62        9.98     24.91 o 
  -3  -2   6        8.85        0.98     29.69 o 
  -2  -2   6      443.74      512.31     43.94 o 
  -1  -2   6       57.28       76.60     24.46 o 
   0  -2   6      131.75      107.89     25.22 o 
   1  -2   6      791.76      745.81     41.81 o 
   2  -2   6     2735.50     2660.98     57.66 o 
   3  -2   6       91.22       98.80     14.44 o 
   4  -2   6       26.24       24.32     13.01 o 
   5  -2   6      239.61      244.40     31.19 o 
   6  -2   6      875.21      835.38     33.23 o 
   7  -2   6      242.73      250.63     36.77 o 
   8  -2   6      150.82      173.64     36.90 o 
   9  -2   6      107.96       91.55     35.77 o 
  10  -2   6       52.51       44.68     37.04 o 
  -5  -1   6       84.20      129.02     47.17 o 
  -4  -1   6      103.91      131.84     27.52 o 
  -3  -1   6      108.94      117.26     26.17 o 
  -2  -1   6      719.62      801.53     35.46 o 
  -1  -1   6       26.47       51.16     22.66 o 
   0  -1   6      133.78      156.47     25.93 o 
   1  -1   6      193.70      186.93     23.94 o 
   2  -1   6     1082.48     1156.36     34.75 o 
   3  -1   6      339.28      331.84     49.28 o 
   4  -1   6       55.51       34.71     12.70 o 
   5  -1   6     1215.36     1193.68     35.61 o 
   7  -1   6      192.38      167.10     31.20 o 
   8  -1   6      353.40      384.19     43.05 o 
   9  -1   6       18.73       27.06     29.91 o 
  10  -1   6       95.89       99.93     38.14 o 
  -5   0   6       30.10       19.41     46.00 o 
  -4   0   6      133.24      122.34     43.60 o 
  -3   0   6       35.79       33.43     20.23 o 
  -2   0   6      434.53      501.80     52.54 o 
  -1   0   6      661.90      730.45     31.58 o 
   1   0   6      529.02      511.67     17.95 o 
   2   0   6      361.90      469.29     16.46 o 
   3   0   6       71.42       95.40     13.70 o 
   4   0   6       12.54        5.86     11.11 o 
   5   0   6       56.11       51.47     13.90 o 
   6   0   6     1552.79     1488.15     41.65 o 
   7   0   6     1743.91     1621.28     45.45 o 
   8   0   6      842.71      816.17     51.99 o 
   9   0   6       15.66       11.66     27.64 o 
  10   0   6      104.95       84.85     36.39 o 
  -5   1   6       32.84       30.69     46.15 o 
  -4   1   6      329.19      285.54     53.19 o 
  -3   1   6      163.95      186.33     25.29 o 
  -2   1   6      451.42      477.28     29.71 o 
  -1   1   6      490.69      543.18     27.93 o 
   0   1   6     2954.69     3028.61     92.37 o 
   1   1   6      756.67      673.78     20.12 o 
   2   1   6        0.49        3.51      7.36 o 
   3   1   6       59.48       66.85     12.96 o 
   4   1   6     1628.67     1533.69     39.93 o 
   5   1   6        1.68       -1.38     12.09 o 
   6   1   6      319.14      334.15     23.04 o 
   7   1   6       96.07      100.18     18.31 o 
   8   1   6      382.32      496.14     45.39 o 
   9   1   6        0.15        6.90     28.91 o 
  10   1   6      122.18       81.99     37.70 o 
  -5   2   6        0.33        0.29     46.62 o 
  -4   2   6       41.02       34.36     41.22 o 
  -3   2   6      119.29      106.85     38.13 o 
  -2   2   6       12.47        7.86     17.15 o 
  -1   2   6      126.02      104.46     16.76 o 
   0   2   6     1065.84     1059.05     32.83 o 
   1   2   6     4289.72     4149.83     64.55 o 
   2   2   6        2.25        0.22      8.36 o 
   3   2   6       77.09       69.90     13.27 o 
   4   2   6     2310.67     2281.68     52.80 o 
   5   2   6      881.61      882.09     69.65 o 
   6   2   6        3.30       -1.16     14.08 o 
   7   2   6       85.51       81.52     26.68 o 
   8   2   6      221.44      267.48     39.14 o 
   9   2   6        0.54       -9.00     29.14 o 
  10   2   6       11.11        5.13     34.29 o 
  -5   3   6       12.70       25.69     50.23 o 
  -4   3   6       12.91        7.53     39.52 o 
  -3   3   6      389.05      346.43     47.43 o 
  -2   3   6      429.91      482.86     58.47 o 
  -1   3   6      393.06      376.26     42.14 o 
   0   3   6      132.14       66.38     49.33 o 
   1   3   6      117.52      107.00     13.29 o 
   2   3   6       19.59       12.62     10.14 o 
   3   3   6        0.74        4.11     11.81 o 
   4   3   6     1456.97     1506.07     83.42 o 
   5   3   6     2115.83     2272.02     56.82 o 
   6   3   6      166.93      157.05     29.69 o 
   7   3   6      960.84      898.79     54.22 o 
   8   3   6       23.65       19.82     28.89 o 
   9   3   6       44.37       69.51     34.10 o 
  10   3   6        0.25        1.09     32.64 o 
  -5   4   6      230.17      213.82     60.68 o 
  -4   4   6        5.84        3.23     41.04 o 
  -3   4   6      772.10      838.80     62.43 o 
  -2   4   6      488.72      398.22     41.69 o 
  -1   4   6      763.50      775.22     27.40 o 
   0   4   6        0.11       31.50     12.82 o 
   1   4   6        8.73       10.17     11.45 o 
   2   4   6       10.25        3.72     13.79 o 
   3   4   6      150.04      102.09     18.29 o 
   4   4   6      192.70      196.55     23.72 o 
   5   4   6      210.57      275.56     38.22 o 
   6   4   6      664.47      747.46     35.48 o 
   7   4   6      169.85      243.46     39.07 o 
   8   4   6      231.20      149.41     37.74 o 
   9   4   6       89.10      102.30     39.99 o 
  -4   5   6        8.52        8.24     41.99 o 
  -3   5   6      111.37      158.90     34.85 o 
  -2   5   6       62.35       52.50     24.10 o 
  -1   5   6      814.87      778.95     29.51 o 
   0   5   6      409.87      486.56     39.09 o 
   1   5   6       23.91       26.97     15.27 o 
   2   5   6        2.00        7.22     14.99 o 
   3   5   6     1329.16     1142.61     59.32 o 
   4   5   6        4.95       23.81     30.51 o 
   5   5   6      125.95      164.81     37.65 o 
   6   5   6      142.52      204.64     37.74 o 
   7   5   6      432.61      327.83     37.76 o 
   8   5   6      211.38      114.46     26.90 o 
   9   5   6       71.24       35.61     30.83 o 
  -4   6   6       24.73       13.29     44.02 o 
  -3   6   6       65.92       67.76     31.39 o 
  -2   6   6       95.56      106.50     29.04 o 
  -1   6   6      282.77      356.61     39.51 o 
   0   6   6       68.03       89.53     34.78 o 
   1   6   6      166.01      164.70     36.17 o 
   2   6   6      199.99      174.76     31.51 o 
   3   6   6     1170.42     1193.58     65.44 o 
   4   6   6      399.21      363.47     48.30 o 
   5   6   6       59.09       37.63     45.51 o 
   6   6   6       21.92       42.45     44.74 o 
   7   6   6       19.38       20.69     26.59 o 
   8   6   6        3.65       -3.40     18.52 o 
  -3   7   6      169.55      132.71     36.78 o 
  -2   7   6       44.93       38.49     31.04 o 
  -1   7   6       33.80       50.24     39.04 o 
   0   7   6       65.22       61.58     39.25 o 
   1   7   6        6.52        5.09     31.69 o 
   2   7   6       33.03       17.83     29.40 o 
   3   7   6     1039.77     1085.96     60.29 o 
   4   7   6      112.98      128.58     42.97 o 
   5   7   6        1.45        4.93     50.40 o 
   6   7   6       72.82       81.55     65.93 o 
   7   7   6      188.42      184.77     51.42 o 
   8   7   6       41.19        7.15     24.45 o 
  -2   8   6      220.30      232.89     58.71 o 
  -1   8   6       10.15       -5.41     46.68 o 
   0   8   6        1.78       -1.87     41.62 o 
   1   8   6      126.92      132.66     44.48 o 
   2   8   6       25.28       13.63     32.83 o 
   3   8   6       92.05      113.95     36.38 o 
   4   8   6      207.05      253.99     48.09 o 
   5   8   6      357.15      529.90     77.36 o 
   6   8   6       18.56       10.64     87.81 o 
   7   8   6      204.60      247.46     80.30 o 
  -1   9   6       40.41       55.16     60.69 o 
   0   9   6      106.26      158.05     58.50 o 
   1   9   6       97.29       38.69     44.45 o 
   2   9   6      503.88      393.04     54.80 o 
   3   9   6        0.32       -3.45     33.28 o 
   4   9   6        3.93       -0.72     39.33 o 
   5   9   6       15.84       11.08     57.47 o 
   2  -7   7       91.80       97.59     44.93 o 
   3  -7   7      158.55      174.85     44.54 o 
   4  -7   7        9.16       18.89     38.54 o 
   0  -6   7        0.19        2.48     39.91 o 
   1  -6   7      143.45      108.11     35.45 o 
   2  -6   7       77.61       88.91     38.40 o 
   3  -6   7      846.48      861.62     63.19 o 
   4  -6   7       56.76       76.34     38.19 o 
   6  -6   7      128.50      114.59     45.25 o 
  -2  -5   7        0.89      -13.91     40.75 o 
  -1  -5   7      571.60      622.06     59.60 o 
   0  -5   7      120.97      156.17     40.31 o 
   1  -5   7       13.24        8.07     28.91 o 
   2  -5   7       13.16        1.07     27.38 o 
   3  -5   7      632.77      727.20     55.77 o 
   4  -5   7        4.97        0.43     27.23 o 
   5  -5   7       85.60       71.54     24.81 o 
   6  -5   7      175.52      225.65     43.83 o 
   7  -5   7      566.22      557.16     58.48 o 
   8  -5   7        6.95        1.82     41.08 o 
  -2  -4   7        1.44       -0.49     36.40 o 
  -1  -4   7      454.43      339.21     42.74 o 
   0  -4   7     1391.28     1591.72     76.96 o 
   1  -4   7       88.99      127.51     34.67 o 
   2  -4   7        0.82       -1.02     21.45 o 
   3  -4   7      595.89      674.07     49.62 o 
   4  -4   7      112.11      132.53     29.10 o 
   5  -4   7      169.77      180.45     24.07 o 
   6  -4   7      173.24      147.02     35.90 o 
   7  -4   7      755.77      847.62     59.17 o 
   8  -4   7      227.30      233.81     45.08 o 
  -3  -3   7       15.89       -2.68     34.94 o 
  -2  -3   7      147.33      114.67     36.69 o 
  -1  -3   7      408.51      293.54     37.24 o 
   0  -3   7      808.27      901.25     54.96 o 
   1  -3   7      461.45      517.13     42.60 o 
   2  -3   7      201.89      208.18     32.84 o 
   3  -3   7        4.62       -1.25     23.04 o 
   4  -3   7      284.53      315.49     26.60 o 
   5  -3   7      329.17      291.79     24.80 o 
   6  -3   7       29.46       10.60     18.13 o 
   7  -3   7      544.49      539.38     50.27 o 
   8  -3   7      353.96      397.27     49.93 o 
   9  -3   7      118.83      145.76     44.01 o 
  -4  -2   7      110.82      108.70     30.90 o 
  -3  -2   7       70.56       61.50     26.05 o 
  -2  -2   7      236.10      260.35     39.20 o 
  -1  -2   7        2.49       -0.40     26.45 o 
   0  -2   7       43.17       58.22     24.39 o 
   1  -2   7        2.74        6.53     23.12 o 
   2  -2   7     1391.98     1283.46     58.43 o 
   3  -2   7      170.99      194.42     27.12 o 
   4  -2   7      628.51      616.19     36.60 o 
   5  -2   7      464.42      439.92     35.02 o 
   6  -2   7      313.64      295.92     35.97 o 
   7  -2   7       33.43       41.60     28.14 o 
   8  -2   7       26.77       33.74     29.54 o 
   9  -2   7       30.54       20.06     32.13 o 
  -4  -1   7        0.18       -3.93     40.81 o 
  -3  -1   7       49.47       68.80     25.43 o 
  -2  -1   7     1021.29     1065.12     69.12 o 
  -1  -1   7      255.42      294.71     26.93 o 
   0  -1   7       35.36       10.75     23.72 o 
   1  -1   7        1.89       -6.95     20.93 o 
   2  -1   7     1783.49     1749.66     69.93 o 
   3  -1   7       27.79       19.43     13.25 o 
   4  -1   7      177.32      156.38     27.03 o 
   5  -1   7      282.18      297.32     29.57 o 
   6  -1   7     1003.60      969.16     70.25 o 
   7  -1   7       77.59       35.37     38.15 o 
   8  -1   7       14.05        9.25     27.76 o 
   9  -1   7        2.47        0.48     30.32 o 
  10  -1   7      117.37       80.85     37.67 o 
  -4   0   7       20.62       31.77     45.70 o 
  -3   0   7       10.64       19.23     23.91 o 
  -2   0   7      645.32      722.58     48.12 o 
  -1   0   7      916.75     1150.83     42.21 o 
   0   0   7      173.45      142.80     25.31 o 
   1   0   7       17.94       18.42     14.74 o 
   2   0   7      432.83      627.96     26.23 o 
   3   0   7        5.99        3.24     12.32 o 
   4   0   7       14.85       11.47     13.07 o 
   5   0   7       41.87       50.56     15.40 o 
   6   0   7     2043.44     1946.73     50.78 o 
   7   0   7      223.68      254.70     23.60 o 
   8   0   7        7.91        4.22     24.75 o 
   9   0   7        1.19        2.51     28.40 o 
  10   0   7       80.37       88.22     36.05 o 
  -4   1   7       43.20       11.91     45.09 o 
  -3   1   7       82.71       92.55     44.43 o 
  -2   1   7      409.42      387.26     31.26 o 
  -1   1   7      233.26      193.15     24.35 o 
   0   1   7       82.27       81.20     18.45 o 
   1   1   7        6.59        2.76     13.36 o 
   2   1   7      583.74      668.40     28.10 o 
   3   1   7      541.94      583.24     67.22 o 
   4   1   7       97.42       99.31     15.78 o 
   5   1   7        6.86       -0.60     12.75 o 
   6   1   7      496.26      482.82     59.17 o 
   7   1   7        1.77        0.52     16.00 o 
   8   1   7      384.79      432.43     44.29 o 
   9   1   7       21.63       -2.72     26.73 o 
  10   1   7      498.23      502.75     55.60 o 
  -4   2   7       20.58       17.24     46.75 o 
  -3   2   7      403.67      265.72     50.86 o 
  -2   2   7        5.54        6.46     19.44 o 
  -1   2   7        1.75       -1.76     16.78 o 
   0   2   7      512.47      477.48     29.83 o 
   1   2   7      307.43      287.46     18.19 o 
   3   2   7      472.11      458.96     25.36 o 
   4   2   7      574.89      528.66     26.91 o 
   5   2   7      188.00      217.19     28.21 o 
   6   2   7      168.98      137.36     20.10 o 
   7   2   7      212.28      211.52     23.99 o 
   8   2   7      165.97      144.98     33.01 o 
   9   2   7        2.70       -1.17     29.44 o 
  10   2   7      224.23      209.70     43.23 o 
  -4   3   7      135.55      150.15     56.09 o 
  -3   3   7      607.32      447.14     58.00 o 
  -2   3   7       27.95       38.87     34.21 o 
  -1   3   7        0.09       -0.43     17.80 o 
   0   3   7       98.63       68.23     24.71 o 
   1   3   7      788.78      804.97     32.97 o 
   2   3   7      107.39       75.88     16.17 o 
   3   3   7      117.31      100.94     17.51 o 
   4   3   7     1510.01     1622.80     84.54 o 
   5   3   7     1801.82     1988.75     53.61 o 
   6   3   7       68.93       65.56     19.48 o 
   7   3   7        6.59        9.67     25.12 o 
   8   3   7       82.93       96.92     33.55 o 
   9   3   7       46.83       99.15     36.67 o 
  10   3   7      199.84      226.96     46.56 o 
  -4   4   7      189.81      114.16     54.99 o 
  -3   4   7      268.40      259.70     52.73 o 
  -2   4   7       80.43       62.34     36.70 o 
  -1   4   7       74.09       61.34     18.00 o 
   0   4   7      157.07      210.97     23.10 o 
   1   4   7      624.28      610.56     28.99 o 
   2   4   7      115.79      119.30     19.75 o 
   3   4   7        1.92        1.67     15.41 o 
   4   4   7      398.39      449.10     28.64 o 
   5   4   7      835.22      996.52     43.32 o 
   6   4   7       22.00       38.21     34.31 o 
   7   4   7       16.13       14.21     27.40 o 
   8   4   7       22.90       41.08     33.27 o 
   9   4   7      174.87      194.90     44.22 o 
  -3   5   7      126.47      126.67     48.06 o 
  -2   5   7      186.19      168.42     44.74 o 
  -1   5   7      236.95      254.43     30.81 o 
   0   5   7       21.13       34.04     16.67 o 
   1   5   7     1003.72      980.28     32.23 o 
   2   5   7      198.39      175.32     28.74 o 
   3   5   7      346.56      320.14     28.27 o 
   4   5   7       25.25       16.52     21.19 o 
   5   5   7      274.19      334.97     43.85 o 
   6   5   7        6.98       10.83     30.02 o 
   7   5   7      243.20      218.86     46.52 o 
   8   5   7      207.67      346.53     87.10 o 
  -3   6   7        3.67       18.13     47.56 o 
  -2   6   7       13.27       21.36     30.61 o 
  -1   6   7      110.15      159.61     30.77 o 
   0   6   7       20.37       31.16     19.28 o 
   1   6   7      265.30      288.73     29.16 o 
   2   6   7      207.67      155.51     32.12 o 
   3   6   7      670.01      663.38     53.61 o 
   4   6   7      454.22      342.67     49.66 o 
   5   6   7        9.88      -13.39     38.17 o 
   6   6   7        2.89       15.54     43.32 o 
   7   6   7      206.19      156.40     38.40 o 
   8   6   7       41.31       16.25     27.14 o 
  -2   7   7       13.85       17.52     33.93 o 
  -1   7   7        5.46       12.22     29.83 o 
   0   7   7      254.32      361.12     52.51 o 
   1   7   7       47.27       54.88     35.47 o 
   2   7   7      138.08      147.92     37.29 o 
   3   7   7      502.94      343.32     43.40 o 
   4   7   7      168.47      159.59     47.23 o 
   5   7   7        2.22        2.44     46.66 o 
   6   7   7        2.27        2.54     54.68 o 
   7   7   7       98.32      125.49     48.48 o 
   8   7   7        7.03       -3.39     26.89 o 
  -1   8   7       66.79       75.46     52.14 o 
   0   8   7      171.45      163.10     50.90 o 
   1   8   7       32.55       30.33     39.79 o 
   2   8   7       35.26       29.67     35.40 o 
   3   8   7      207.08      165.36     40.13 o 
   4   8   7      196.87      215.57     47.33 o 
   5   8   7       29.24       68.45     55.05 o 
   6   8   7       62.46      115.29     79.88 o 
   0   9   7      104.60      120.25     55.62 o 
   1   9   7       81.16       45.46     46.05 o 
   2   9   7      192.16       91.33     42.07 o 
   3   9   7        1.64       -2.06     35.62 o 
   4   9   7        2.37       -0.13     40.47 o 
   5   9   7        1.14       12.56     55.55 o 
   2  -6   8      276.37      215.97     45.19 o 
   3  -6   8       15.76        4.76     32.60 o 
   4  -6   8        3.09        3.97     37.47 o 
   0  -5   8        0.92        9.52     35.36 o 
   1  -5   8       83.33       89.49     42.05 o 
   2  -5   8       22.64       -0.45     36.16 o 
   3  -5   8       25.92        1.13     32.28 o 
   4  -5   8        9.38       16.94     35.99 o 
   5  -5   8      487.83      580.40     54.19 o 
   7  -5   8      344.35      424.58     55.40 o 
  -1  -4   8      145.52      135.95     41.88 o 
   0  -4   8      594.83      617.30     58.74 o 
   1  -4   8       70.91       67.78     36.00 o 
   2  -4   8       21.69       14.20     30.14 o 
   3  -4   8       97.42      123.18     32.84 o 
   4  -4   8        1.03       30.24     26.50 o 
   5  -4   8      487.06      545.32     49.29 o 
   6  -4   8      198.85      188.49     27.30 o 
   7  -4   8      577.32      663.49     58.93 o 
   8  -4   8       90.82       79.13     43.39 o 
  -2  -3   8        1.42        1.45     36.01 o 
  -1  -3   8      196.64      277.60     45.90 o 
   0  -3   8     1020.34     1222.62     70.80 o 
   1  -3   8       98.09      121.25     33.53 o 
   2  -3   8       54.70       37.71     28.33 o 
   3  -3   8      354.85      419.49     43.01 o 
   4  -3   8      586.79      555.79     47.28 o 
   5  -3   8      283.92      262.37     28.05 o 
   6  -3   8       35.52       37.72     20.08 o 
   7  -3   8      196.11      196.29     38.46 o 
   8  -3   8      120.72      158.14     41.27 o 
  -2  -2   8        0.56        0.90     25.27 o 
  -1  -2   8       32.58       36.20     32.53 o 
   0  -2   8      455.31      514.95     45.15 o 
   1  -2   8      179.44      184.98     33.19 o 
   2  -2   8        4.69        9.54     25.37 o 
   3  -2   8      659.09      665.21     49.77 o 
   4  -2   8      707.21      795.44     50.97 o 
   5  -2   8      214.64      211.14     23.24 o 
   6  -2   8      418.42      423.46     29.55 o 
   7  -2   8        1.28       -2.11     18.93 o 
   8  -2   8       91.90       83.78     35.24 o 
   9  -2   8        1.86        5.03     34.44 o 
  -3  -1   8       84.58       58.98     29.81 o 
  -2  -1   8      348.54      358.86     54.22 o 
  -1  -1   8        0.43       -2.39     21.31 o 
   0  -1   8      329.12      329.00     40.55 o 
   1  -1   8       14.39       19.44     23.64 o 
   2  -1   8       32.95       60.27     27.58 o 
   3  -1   8      141.55      157.20     31.44 o 
   4  -1   8     1678.66     1615.14     46.16 o 
   5  -1   8      684.51      610.15     32.95 o 
   6  -1   8     1425.23     1384.66     44.90 o 
   7  -1   8       79.59       53.05     24.02 o 
   8  -1   8       37.42       55.86     32.06 o 
   9  -1   8        4.90        7.76     30.62 o 
  -3   0   8       40.72       61.80     47.77 o 
  -2   0   8      633.95      714.49     92.04 o 
  -1   0   8      366.02      427.43     55.80 o 
   0   0   8        0.72       12.78     28.18 o 
   1   0   8       57.84       58.50     28.38 o 
   2   0   8      272.32      387.74     37.38 o 
   3   0   8      129.97      131.92     19.56 o 
   4   0   8      465.85      464.39     54.34 o 
   5   0   8      662.48      643.19     31.30 o 
   6   0   8      852.64      845.04     35.46 o 
   7   0   8        2.11        3.35     17.32 o 
   8   0   8      444.88      450.68     46.53 o 
   9   0   8       18.69       30.67     32.97 o 
  -3   1   8       54.31       75.03     50.55 o 
  -2   1   8      312.10      324.84     42.56 o 
  -1   1   8      634.78      754.99     45.37 o 
   0   1   8        1.44       -1.13     24.69 o 
   1   1   8       50.48       17.62     25.39 o 
   2   1   8     1362.69     1095.64     54.40 o 
   3   1   8      333.40      332.65     23.24 o 
   4   1   8       22.41        5.65     15.35 o 
   5   1   8      233.40      276.56     46.33 o 
   6   1   8      107.69      120.79     20.73 o 
   7   1   8       40.03       43.16     19.50 o 
   8   1   8      113.05       89.04     22.61 o 
   9   1   8       84.58       57.32     32.45 o 
  10   1   8      453.35      477.44     54.47 o 
  -3   2   8       81.07       61.71     50.30 o 
  -2   2   8       31.33        3.63     38.44 o 
  -1   2   8      296.07      230.35     39.78 o 
   0   2   8      147.16      109.85     29.22 o 
   1   2   8      191.41      124.69     28.55 o 
   2   2   8     1246.03     1393.37     44.51 o 
   3   2   8      743.00      729.90     32.54 o 
   4   2   8      618.49      632.54     31.72 o 
   5   2   8      337.09      356.42     26.47 o 
   6   2   8       61.95       66.22     19.83 o 
   7   2   8        3.91        1.10     17.36 o 
   8   2   8       72.06       32.59     20.94 o 
   9   2   8        0.48        2.64     29.85 o 
  -3   3   8      297.44      268.58     59.07 o 
  -2   3   8        7.49       -2.31     39.04 o 
  -1   3   8        2.55        7.27     21.14 o 
   0   3   8       85.79       75.98     30.17 o 
   1   3   8      224.10      226.54     22.63 o 
   2   3   8      404.84      414.93     44.96 o 
   3   3   8     1098.80     1092.05     80.34 o 
   4   3   8      468.06      513.66     31.47 o 
   5   3   8      371.15      368.51     30.92 o 
   6   3   8      284.55      282.15     26.85 o 
   7   3   8       19.62       22.40     20.87 o 
   8   3   8      186.18      127.97     35.78 o 
   9   3   8       67.11       84.66     37.28 o 
  -3   4   8      264.08      302.70     63.15 o 
  -2   4   8       74.96       58.58     43.50 o 
  -1   4   8        3.30        9.71     22.64 o 
   0   4   8        5.97       34.92     28.28 o 
   1   4   8       62.39       70.88     19.88 o 
   2   4   8        0.12       23.40     18.17 o 
   3   4   8      164.14      144.28     41.55 o 
   4   4   8       11.77        6.52     19.98 o 
   5   4   8      366.50      357.13     30.61 o 
   6   4   8      146.99      173.57     80.67 o 
   8   4   8      163.76      228.56     43.01 o 
   9   4   8      229.10      317.23     50.63 o 
  -2   5   8       32.97       34.27     44.99 o 
  -1   5   8       29.16       17.10     40.19 o 
   0   5   8       93.42       99.67     24.16 o 
   1   5   8      878.51      880.45     40.42 o 
   2   5   8      207.03      215.48     46.49 o 
   3   5   8       78.79       52.89     21.29 o 
   4   5   8        6.75        6.26     21.93 o 
   5   5   8       98.16       73.65     24.94 o 
   6   5   8       18.40       15.23     34.81 o 
   7   5   8      474.89      718.71     93.54 o 
  -2   6   8        2.56        1.03     46.82 o 
  -1   6   8        1.52       -2.99     30.22 o 
   0   6   8       25.64       26.80     24.33 o 
   1   6   8      772.81      788.61     59.27 o 
   2   6   8      307.40      313.01     46.67 o 
   3   6   8      350.72      338.06     31.49 o 
   4   6   8        1.70        4.37     35.23 o 
   5   6   8      337.96      342.92     57.80 o 
   6   6   8        1.02       -5.74     43.93 o 
   7   6   8       26.43       30.14     39.10 o 
   8   6   8        6.42       28.92     50.85 o 
  -1   7   8       16.53       10.39     34.72 o 
   0   7   8        2.72       40.22     39.70 o 
   1   7   8      473.87      445.10     53.83 o 
   2   7   8      272.60      209.11     42.37 o 
   3   7   8       27.25        3.75     29.86 o 
   4   7   8       23.04        9.80     36.12 o 
   5   7   8       90.01       93.50     52.66 o 
   6   7   8       32.64       30.05     52.47 o 
   7   7   8      114.98      106.88     51.98 o 
   0   8   8      124.96      150.37     49.05 o 
   1   8   8       11.23       -4.69     39.01 o 
   2   8   8        0.63       -2.80     36.50 o 
   3   8   8       48.61       43.89     36.62 o 
   4   8   8       27.69       32.74     40.43 o 
   5   8   8      281.66      209.29     57.06 o 
   6   8   8      124.47      117.77     72.16 o 
   3  -5   9        0.79       -0.28     36.04 o 
   4  -5   9       35.33       38.51     40.98 o 
   1  -4   9      132.13      124.94     43.45 o 
   2  -4   9       75.46       74.21     38.85 o 
   3  -4   9       38.00       13.29     37.19 o 
   4  -4   9        0.79        0.79     35.73 o 
   5  -4   9      146.31      169.30     42.10 o 
   6  -4   9      238.99      294.29     46.98 o 
   7  -4   9      179.58      162.95     43.73 o 
   0  -3   9      370.40      390.21     51.27 o 
   1  -3   9       77.30       68.89     32.47 o 
   2  -3   9      118.73      132.88     37.94 o 
   3  -3   9       55.46       71.49     34.16 o 
   4  -3   9      569.21      676.68     55.73 o 
   5  -3   9      340.00      260.12     38.47 o 
   6  -3   9        9.38       -0.82     30.75 o 
   7  -3   9       58.58       24.79     34.93 o 
   8  -3   9       44.44       51.38     38.91 o 
  -1  -2   9        0.91        2.51     35.27 o 
   0  -2   9      136.36      155.99     43.21 o 
   1  -2   9       14.87       19.32     30.23 o 
   2  -2   9       61.73       55.91     29.28 o 
   3  -2   9      146.44      171.96     36.51 o 
   4  -2   9      715.17      741.44     53.77 o 
   5  -2   9       24.07       29.56     28.38 o 
   6  -2   9      103.27      123.30     23.38 o 
   7  -2   9        6.04        7.57     21.77 o 
   8  -2   9      168.89      203.80     41.14 o 
  -1  -1   9       22.57       40.50     37.20 o 
   0  -1   9      225.20      240.64     43.84 o 
   1  -1   9        5.65        7.18     31.69 o 
   2  -1   9        3.82        4.61     26.73 o 
   3  -1   9      533.39      594.63     49.29 o 
   4  -1   9     1166.90     1185.89     66.22 o 
   5  -1   9       14.33        7.34     18.21 o 
   6  -1   9        4.34        5.50     19.49 o 
   7  -1   9        1.11       -1.56     20.62 o 
   8  -1   9       52.79       54.61     33.83 o 
   9  -1   9       59.83       24.37     35.45 o 
  -2   0   9       99.16      114.73     34.05 o 
  -1   0   9       16.58       13.38     31.01 o 
   0   0   9      337.86      282.83     40.39 o 
   1   0   9      169.17      159.28     38.15 o 
   2   0   9       23.27       69.19     26.85 o 
   3   0   9        8.89       10.37     28.64 o 
   4   0   9      563.38      608.87     50.45 o 
   5   0   9      114.29      117.82     21.98 o 
   6   0   9      150.44      160.06     26.62 o 
   7   0   9       52.39       48.93     21.03 o 
   8   0   9      478.90      412.40     31.65 o 
   9   0   9       46.54       53.39     34.53 o 
  -2   1   9       16.44       19.74     30.96 o 
  -1   1   9       74.42       69.61     38.42 o 
   0   1   9      341.27      377.44     45.96 o 
   1   1   9      100.24      130.07     33.70 o 
   2   1   9       85.15      167.70     32.87 o 
   3   1   9      192.90      200.43     32.73 o 
   4   1   9      172.73      157.40     22.48 o 
   5   1   9       14.88       15.43     17.92 o 
   6   1   9      585.91      635.01     34.84 o 
   7   1   9       52.12       42.06     27.46 o 
   8   1   9      625.61      641.68     74.15 o 
   9   1   9      226.58      244.78     44.63 o 
  -1   2   9      111.04       94.74     35.25 o 
   0   2   9       66.87       88.75     32.82 o 
   1   2   9      229.51      224.08     38.59 o 
   2   2   9      363.78      398.92     44.05 o 
   3   2   9     1056.25     1129.61     63.98 o 
   4   2   9        7.67        1.97     17.52 o 
   5   2   9       45.75       40.84     25.48 o 
   6   2   9       71.34       63.30     21.03 o 
   7   2   9        3.85        0.33     19.86 o 
   8   2   9      189.34      182.71     27.38 o 
   9   2   9       69.99       62.28     25.40 o 
  -1   3   9      137.11      102.44     39.21 o 
   0   3   9       98.38      130.26     37.31 o 
   1   3   9      100.84       90.76     32.38 o 
   2   3   9      758.16      622.06     46.47 o 
   3   3   9      794.78      764.29     37.89 o 
   4   3   9        2.01        1.52     17.97 o 
   5   3   9        1.67       -0.05     18.87 o 
   6   3   9       49.70       51.67     33.36 o 
   7   3   9      313.15      320.11     31.33 o 
   8   3   9       10.51       15.09     23.98 o 
   9   3   9        6.08        4.45     32.69 o 
   0   4   9       14.06       22.16     32.64 o 
   1   4   9       87.46       85.35     33.51 o 
   2   4   9       24.53       64.73     21.15 o 
   3   4   9      181.33      195.51     49.37 o 
   4   4   9       80.66       74.87     24.04 o 
   5   4   9      304.96      290.01     28.94 o 
   6   4   9      187.65      224.16     79.12 o 
   7   4   9      191.03      218.25     45.58 o 
   9   4   9      177.52      191.72     46.56 o 
   0   5   9      175.04      146.26     40.19 o 
   1   5   9      157.49      161.52     27.83 o 
   2   5   9      129.55      145.86     24.03 o 
   3   5   9       65.60       58.43     23.97 o 
   4   5   9        2.71        3.81     23.51 o 
   5   5   9       31.12       35.19     26.47 o 
   6   5   9       51.42       28.02     28.12 o 
   7   5   9      509.77     1248.70    168.87 o 
   1   6   9      286.33      277.95     32.11 o 
   2   6   9      134.61       83.12     25.88 o 
   3   6   9        1.57        5.41     23.09 o 
   4   6   9        2.54       -2.52     25.12 o 
   5   6   9      100.80       44.71     44.82 o 
   6   6   9        0.23        4.76     49.35 o 
   7   6   9       15.78        1.18     69.37 o 
   1   7   9      115.96       87.81     40.79 o 
   2   7   9       73.96       39.48     36.99 o 
   3   7   9        1.68       -4.71     31.45 o 
   4   7   9       36.26       19.99     38.68 o 
   5   7   9      154.37      141.74     58.73 o 
   6   7   9       84.97       78.65     57.57 o 
   3   8   9        7.12        0.71     39.09 o 
   4   8   9       41.24       24.17     41.43 o 
   2  -3  10      394.78      372.23     56.22 o 
   3  -3  10       92.91       70.27     37.42 o 
   4  -3  10        3.17        5.56     34.29 o 
   5  -3  10      145.94      146.06     44.76 o 
   6  -3  10       10.80       20.44     38.58 o 
   1  -2  10       13.26       11.52     37.92 o 
   2  -2  10      667.24      813.26     64.94 o 
   3  -2  10       89.09       74.93     39.12 o 
   4  -2  10      414.96      432.34     50.88 o 
   5  -2  10        1.61       -5.23     33.77 o 
   6  -2  10      107.06      113.10     36.81 o 
   7  -2  10        6.90        6.62     25.79 o 
   0  -1  10       48.95       43.96     38.76 o 
   1  -1  10        0.47        7.79     35.61 o 
   2  -1  10      265.17      315.40     46.74 o 
   3  -1  10       72.50       59.37     31.20 o 
   4  -1  10      545.65      625.21     55.62 o 
   5  -1  10       36.47       37.09     32.54 o 
   6  -1  10       94.26       88.84     36.01 o 
   7  -1  10        6.89        2.16     23.73 o 
   8  -1  10      115.67      134.41     41.62 o 
   0   0  10      164.20      145.72     42.28 o 
   1   0  10       75.18       77.66     36.04 o 
   2   0  10       10.90       20.04     28.63 o 
   3   0  10        4.03       -2.79     30.86 o 
   4   0  10      556.13      585.28     54.46 o 
   5   0  10        1.29        2.56     35.62 o 
   6   0  10      180.89      152.96     27.12 o 
   7   0  10      224.61      211.95     36.50 o 
   8   0  10      305.70      270.10     42.13 o 
   0   1  10      223.29      202.63     46.16 o 
   1   1  10      321.99      285.87     46.05 o 
   2   1  10      135.77      144.86     37.47 o 
   3   1  10       69.84       28.48     28.68 o 
   4   1  10       58.13       78.55     35.63 o 
   5   1  10        5.94        9.47     21.18 o 
   6   1  10       52.19       44.43     23.52 o 
   7   1  10        4.48        6.57     23.16 o 
   8   1  10      778.83      838.77     65.89 o 
   0   2  10      365.89      369.82     51.88 o 
   1   2  10      357.40      339.77     48.29 o 
   2   2  10      130.90      114.57     36.70 o 
   3   2  10       98.18       49.27     29.76 o 
   4   2  10       89.54       63.35     35.46 o 
   5   2  10        1.81        6.83     22.20 o 
   6   2  10        0.69        1.86     22.31 o 
   7   2  10       52.90       48.80     24.77 o 
   8   2  10       99.40      114.21     28.22 o 
   0   3  10        1.31        4.84     38.09 o 
   1   3  10      259.16      190.28     43.14 o 
   2   3  10       52.79       68.66     36.47 o 
   3   3  10      127.10      166.11     39.71 o 
   4   3  10       45.14       49.77     24.73 o 
   5   3  10      261.73      221.64     50.35 o 
   6   3  10      293.26     1363.35    209.79 o 
   7   3  10      301.61      253.84     43.63 o 
   8   3  10       77.20       73.16     27.67 o 
   0   4  10        0.45       -5.35     39.35 o 
   1   4  10      115.47       64.03     36.73 o 
   2   4  10        9.12       19.25     28.70 o 
   3   4  10      264.38      285.65     33.44 o 
   4   4  10       30.12       46.54     25.45 o 
   5   4  10      228.75      209.48     32.02 o 
   6   4  10      558.66      617.27     87.43 o 
   7   4  10      245.70      224.01     49.34 o 
   8   4  10       20.66       13.25     40.40 o 
   1   5  10       47.73       72.43     40.22 o 
   2   5  10       12.02       55.30     38.69 o 
   3   5  10      189.76      189.24     51.60 o 
   4   5  10       19.18       19.14     27.31 o 
   5   5  10        5.93        0.08     27.43 o 
   6   5  10       19.66       12.43     32.17 o 
   7   5  10      351.77     1228.38    225.12 o 
   1   6  10      143.96       79.57     39.96 o 
   2   6  10        1.62       20.02     26.21 o 
   3   6  10       75.77       65.20     27.51 o 
   4   6  10       82.14       57.20     31.07 o 
   5   6  10       89.86       98.14     42.68 o 
   6   6  10       55.98       61.38     57.14 o 
   4   7  10      137.14      135.18     47.40 o 
   3  -1  11       88.55       32.54     38.14 o 
   4  -1  11        0.69        4.13     36.14 o 
   5  -1  11        1.64       -4.39     35.54 o 
   6  -1  11      426.33      296.83     49.93 o 
   2   0  11       86.26       48.17     39.17 o 
   3   0  11       75.18       13.36     34.93 o 
   4   0  11       47.04       45.19     36.42 o 
   5   0  11        5.15       -1.14     36.32 o 
   6   0  11      292.72      186.90     43.53 o 
   7   0  11      207.99      214.17     33.75 o 
   2   1  11       10.52        8.61     38.23 o 
   3   1  11       51.58       21.85     39.73 o 
   4   1  11       62.94       72.38     42.14 o 
   5   1  11      104.50       48.14     42.81 o 
   6   1  11      182.33      216.40     51.05 o 
   7   1  11      236.91      213.41     33.27 o 
   2   2  11       22.71       21.47     38.20 o 
   3   2  11       36.46       24.13     38.55 o 
   4   2  11      191.60      241.91     48.70 o 
   5   2  11       44.04        9.01     30.81 o 
   6   2  11        7.39        2.61     37.66 o 
   7   2  11       15.68       11.99     25.17 o 
   2   3  11       25.31       34.13     41.15 o 
   3   3  11       10.27        2.97     32.40 o 
   4   3  11      100.10       53.11     39.33 o 
   5   3  11      232.58      189.54     29.65 o 
   6   3  11        0.72       -4.51     34.14 o 
   7   3  11       40.46       29.05     34.47 o 
   2   4  11       29.71       -5.01     39.86 o 
   3   4  11        6.22       -3.16     38.60 o 
   4   4  11       52.34       25.47     40.15 o 
   5   4  11      273.16      287.24     36.69 o 
   6   4  11       81.63       99.53     32.09 o 
   3   5  11       22.22        7.14     40.79 o 
   4   5  11        0.32        1.96     30.08 o 
   5   5  11       33.73       21.84     31.26 o 
                                                 
